# Supplementary material for: Quality indicators for safe and effective use of medications in long‐term care settings: A systematic review
Source: Br J Clin Pharmacol. 2025 Aug 18;91(11):3054–69. doi: 10.1002/bcp.70242 (PMC12569564; doi:10.1002/bcp.70242)
Supplement: Supplementary file 2 — TABLE S3 List of quality indicators for the safe and effective use of medications in long‐term care settings. [file BCP-91-3054-s001.xlsx]

## Sheet: Academic_Literature
Supplementary Table S3. List of quality indicaotrs for the save and effecive use of medications in long-term care settings
No.	QI Set	Reference (Year)	Setting (HC= Home care, LTCF = Long-term care facility)	Population Level (0=No, 1= Yes)	Definition, a indicates a duplicated QI	Numerator	Denominator	Exclusion Criteria	Risk Adjustments	Stratifications	Target (where specified)	Donabedian ( S=Structure,P=Process, O=Outcome)	CDRPs	Medication Management Pathway	Theme
1	1	Asquier-Khati et al. (2023)	LTCF	0	Number of antibiotic prescriptions	Number of antibiotic prescriptions	100 resident-days	No	No	No	No	P	Drug selection	1	Med. specific
2	1	Asquier-Khati et al. (2023)	LTCF	0	Antibiotic dosage	DDDs of antibiotics	100 resident-days	No	No	No	No	P	Dose selection	1	Infec. prev./ control
3	1	Asquier-Khati et al. (2023)	LTCF	0	Percentage of residents receiving at least one antibiotic per year	N of residents receiving at least 1 antibiotic per year	total number of residents per year	No	No	No	No	P	Drug selection	1	Infec. prev./ control
4	1	Asquier-Khati et al. (2023)	LTCF	0	Number of prescriptions of broad spectrum antibiotics (amoxicillin/clavulanate)	Number of prescriptions of amoxicillin/clavulanate	100 resident-days	No	No	No	No	P	Drug selection	1	Infec. prev./ control
5	1	Asquier-Khati et al. (2023)	LTCF	0	Dosage of broad spectrum antibiotics (amoxicillin/clavulanate)	DDDs of amoxicillin/Clavulanate	100 resident-days	No	No	No	No	P	Dose selection	1	Infec. prev./ control
6	1	Asquier-Khati et al. (2023)	LTCF	0	Number of prescriptions of cephalosporins	N of prescriptions of cephalosporins (J01D)	100 resident-days	No	No	No	No	P	Drug selection	1	Infec. prev./ control
7	1	Asquier-Khati et al. (2023)	LTCF	0	Daily dosage of cephalosporins	DDDs of cephalosporins(J01D)	100 resident-days	No	No	No	No	P	Dose selection	1	Infec. prev./ control
8	1	Asquier-Khati et al. (2023)	LTCF	0	Number of prescriptions of Quinolones	Number of prescriptions of Quinolones	100 Resident days	No	No	No	No	P	Drug selection	1	Infec. prev./ control
9	1	Asquier-Khati et al. (2023)	LTCF	0	Dosage of broad spectrum antibiotics (Quinolones)	DDD of Quinolones	100 Resident days	No	No	No	No	P	Dose selection	1	Infec. prev./ control
10	1	Asquier-Khati et al. (2023)	LTCF	0	Number of second-line antibiotics	Number prescriptions of macrolides, lincosamides, streptogramins and ketolides	100 resident-days	No	No	No	No	P	Drug selection	1	Infec. prev./ control
11	1	Asquier-Khati et al. (2023)	LTCF	0	Daily dosage of second-line antibiotics	DDDs of macrolides,lincosamides, streptogramins and ketolides	100 resident-days	No	No	No	No	P	Dose selection	1	Infec. prev./ control
12	1	Asquier-Khati et al. (2023)	LTCF	0	Number of prescriptions of parenteral antibiotic	Number of prescriptions of parenteral antibiotic with IV, intramuscular or subcutaneous route	N of prescriptions of oral + parenteral antibiotics (total)	No	No	No	No	P	Drug form	1	Infec. prev./ control
13	1	Asquier-Khati et al. (2023)	LTCF	0	Number of urinary cultures	Number of urinary cultures	100 resident-days	No	No	No	No	P	Monitoring	8	Infec. prev./ control
14	1	Asquier-Khati et al. (2023)	LTCF	0	Number of residents (regardless their duration of stay) having at least 1 urinary culture per year	Number residents with ≥1 urinary culture	Number of residents per year	No	No	No	No	P	Monitoring	8	Infec. prev./ control
15	1	Asquier-Khati et al. (2023)	LTCF	0		In the week following UC, number of prescriptions of nitrofurantoin (J01XE01) + fosfomycin/trometamol (J01XX01) + pivmecillinam (J01CA08) + amoxicillin (J01CA04) + amoxicillin/clavulanate (J01CR02)	Number of prescriptions of quinolones (J01M) + cephalosporins (J01D) + sulfamethoxazole/trimethoprim (J01EE01) for the year for male residents	No	No	No	Optimal 0 and acceptable <0.2	P	Drug selection	1	Infec. prev./ control
16	1	Asquier-Khati et al. (2023)	LTCF	0		In the week following UC, number of prescriptions of nitrofurantoin (J01XE01) + fosfomycin/trometamol (J01XX01) + pivmecillinam (J01CA08) + amoxicillin (J01CA04) + amoxicillin/clavulanate (J01CR02)	Number of prescriptions of quinolones (J01M) for the year for female residents	No	No	No	>1.5	P	Drug selection	1	Infec. prev./ control
17	1	Asquier-Khati et al. (2023)	LTCF	0	Percentage of quinolones prescriptions	Number of prescriptions of quinolones (J01M) among residents having been prescribed quinolones in the preceding 6 months	Total number of prescriptions of quinolones for the year	No	No	No	Optimal 0 and acceptable <10%	P	Drug selection	1	Infec. prev./ control
18	1	Asquier-Khati et al. (2023)	LTCF	0	Percentage of antibiotics prescriptions during winter compared to Summer	Number of prescriptions of antibiotic (J01) during the cold-weather season (January–March and October–December)	Number of prescriptions of antibiotic during the hot-weather season −1] × 100	No	No	No	<20%	P	Drug selection	1	Infec. prev./ control
19	1	Asquier-Khati et al. (2023)	LTCF	0	Percentage of antibiotics prescriptions during winter compared to Summer	[Number of prescriptions of amoxicillin/clavulanate (J01CR02) during the cold-weather season (January–March and October–December)	Number of prescriptions of amoxicillin/clavulanate (J01CR02) during the hot-weather season −1] × 100	No	No	No	<20%	P	Drug selection	1	Infec. prev./ control
20	1	Asquier-Khati et al. (2023)	LTCF	0	Ratio of first-line vs second-line antibiotics	Number of prescriptions of amoxicillin (J01CA04) + amoxicillin/clavulanate (J01CR02)	Number of prescriptions of quinolones (J01M) + cephalosporins (J01D) + MLSK (J01F)	No	No	No	>1.5	P	Drug selection	1	Infec. prev./ control
21	1	Asquier-Khati et al. (2023)	LTCF	0	Ratio of extended (>7 days) specific antibiotics prescriptions	Number of prescriptions > 7 days for specific antibiotics (Amoxicillin, amoxicillin/clavulanate, cefuroxime, cefpodoxime, roxithromycin, clarithromycin, pristinamycin, nitrofurantoin)	Total number of antibiotic prescriptions for these antibiotics	No	No	No	Optimal <5% and acceptable <20%	P	Treatment duration	1	Infec. prev./ control
22	1	Asquier-Khati et al. (2023)	LTCF	0	Co-prescription percentage	Number of antibiotics (J01) + systemic NSAID (M01A) co-prescribed on the same day	Total number of antibiotic prescriptions	No	No	No	Optimal 0 and acceptable <5%	P	Drug selection	1	Infec. prev./ control
23	1	Asquier-Khati et al. (2023)	LTCF	0	Percentage of flu vaccination	Number of flu vaccines dispensed during the cold-weather season (January–March and October–December)	Number of residents staying in the NH during the cold-weather season	No	No	No	≥90%	P	Drug selection	1	Infec. prev./ control
24	1	Asquier-Khati et al. (2023)	LTCF	0	Percentage of oral antibiotic prescription	Number of prescriptions of oral cephalosporins (J01D)	Number of prescriptions of oral + parenteral (with IV, IM or SC route) cephalosporins (J01D)	No	No	No	Optimal <10% and acceptable <30%	P	Drug form	1	Infec. prev./ control
25	2	Ayton et al. (2020)	LTCF: HC	0	Persons with mild/mod Alzheimer's disease taking medications		All patients with mild or moderate Alzheimer's disease	No	No	No	No	P	Drug selection	1	Med. specific
26	3	Cations et al. (2021)	HC; LTCF	0	At least one antipsychotic medicine dispensing for each financial year over the study period		Number of days each individual was alive in the cohort during that year.	No	Age; sex	Dementia status	No	P	Treatment duration	1	Med. specific
27	3	Cations et al. (2021)	HC; LTCF	0	Individual was dispensed donepezil, galantamine, rivastigmine or memantine at least once in the financial year of interest.	Number of people that were dispensed donepezil or galantamine or rivastigmine or memantine at least once in the period of interest	Number of days each individual was alive in the cohort during that year.	No	Age; sex	Dementia status	No	P	Drug selection	1	Med. specific
28	3	Cations et al. (2021)	HC; LTCF	0	A high sedative load is defined as a score of ≥ 3 during any 90-day period within the given year		Number of days each individual was alive in the cohort during that year.	No	Age; sex	Dementia status	No	P	Dose selection	1	Med. specific
29	4	DeSchreye et al. (2017)	All Alzheimer's disease end of life care including LTCF and community aged care	0	Proportion of people that received statins and did not have a declining statin use in the last months prior to death	Number of people who died with Alzheimer's disease who received statins and did not have declining statin use in the last [12, 6, 1] months prior to death	Number of people who received statins and died with Alzheimer's disease	No	No	No	No, but lower is better	P	Dose selection	1	Palliative care
30	4	DeSchreye et al. (2017)	All Alzheimer's disease end of life care including LTCF and community aged care	0	Proportion of people that received two or more prescriptions of gastric protectors in the last 6 months prior to death	Number of people who died with Alzheimer's disease who received two or more prescriptions of gastric protectors in the last 6 months prior to death (i.e. prescription until death)	Number of people who died with Alzheimer's disease	No	No	No	No, but lower is better	P	Drug selection	1	Palliative care
31	4	DeSchreye et al. (2017)	All Alzheimer's disease end of life care including LTCF and community aged care	0	Proportion of people that received antihypertensives in in the last months prior to death	Number of people who died with Alzheimer's disease who received antihypertensives in the last [6, 3, 1] month prior to death	Number of people who died with Alzheimer's disease	No	No	No	No, but lower is better	P	Drug selection	1	Palliative care
32	4	DeSchreye et al. (2017)	All Alzheimer's disease end of life care including LTCF and community aged care	0	Proportion of people that received calcium or vitamin D in in the last months prior to death	Number of people who died with Alzheimer's disease who received calcium or vitamin D in the last [6, 3, 1] months prior to death	Number of people who died with Alzheimer's disease	No	No	No	No, but lower is better	P	Drug selection	1	Palliative care
33	4	DeSchreye et al. (2017)	All Alzheimer's disease end of life care including LTCF and community aged care	0	Proportion of people that received a prescription for novel oral anticoagulants OR vitamin K antagonists in the last 3 months prior to death	Number of people who died with Alzheimer's disease who received a prescriptions for novel oral anticoagulants OR vitamin K antagonists in the last 3 months prior to death (i.e. prescription until death)	Number of people who died with Alzheimer's disease	No	No	No	No, but lower is better	P	Drug selection	1	Palliative care
34	4	DeSchreye et al. (2017)	All Alzheimer's disease end of life care including LTCF and community aged care	0	Proportion of people that received a prescription for prophylactic gout medication in the last 3 months prior to death	Number of people who died with Alzheimer's disease who received a prescriptions for prophylactic gout medication in the last 3 months prior to death	Number of people who died with Alzheimer's disease	No	No	No	No, but lower is better	P	Drug selection	1	Palliative care
35	4	DeSchreye et al. (2017)	All Alzheimer's disease end of life care including LTCF and community aged care	0	Proportion of people that received a prescription for serotonin reuptake inhibitors in the last 3 months prior to death	Number of people who died with Alzheimer's disease who received a prescriptions for serotonin reuptake inhibitors in the last 3 months prior to death	Number of people who died with Alzheimer's disease	No	No	No	No, but lower is better	P	Drug selection	1	Palliative care
36	4	DeSchreye et al. (2017)	All Alzheimer's disease end of life care including LTCF and community aged care	0	Proportion of people with a cancer diagnosis that received chemotherapy in the months prior to death	Number of people with a cancer diagnosis that received chemotherapy in the [12,6] months prior to death	Number of people who died with Alzheimer's disease and had a cancer diagnosis	No	No	No	No, but lower is better	P	Drug selection	1	Palliative care
37	4	DeSchreye et al. (2017)	All Alzheimer's disease end of life care including LTCF and community aged care	0	Proportion of people that received a prescription for neuropathic medication when receiving morphine in the last 2 years prior to death	Number of people who died with Alzheimer's disease who received neuropathic medication when receiving morphine in the last 2 years prior to death	Number of people who died with Alzheimer's disease	No	No	No	No, but higher is better	P	Drug selection	1	Palliative care
38	4	DeSchreye et al. (2017)	All Alzheimer's disease end of life care including LTCF and community aged care	0	Proportion of people who died with cancer who received cisplatin and were aged 80 years or older	Number of people who died with cancer who received cisplatin and were aged 80 years or older	Number of people who died with cancer and were aged 80 years or older	No	No	No	No	P	Drug selection	1	Palliative care
39	5	De Souto et al. (2013)	LTCF	0	Prevalence of re-evaluation of residents' drug prescriptions among residents who have fallen			No	No	No	No	P	Monitoring	8	Med review/ recon.
40	5	De Souto et al. (2013)	LTCF	0	Prevalence of re-evaluation of residents' drug prescriptions among residents who take psychotropic medication			No	No	No	No	P	Monitoring	8	Med review/ recon.
41	5	De Souto et al. (2013)	LTCF	0	Prevalence of re-evaluation of residents' drug prescription in the LTCF			No	No	No	No	P	Monitoring	8	Med review/ recon.
42	5	De Souto et al. (2013)	LTCF	0	Prevalence of restrained residents with a medical prescription for restraining			No	No	No	No	P	Drug selection	1	Med. specific
43	6	Doran et al. (2014)	HC	0	Prevalence of an adverse reaction requiring ER visit or hospitalisation related to a medication- related event			No	No	No	No	O	ADR	8	Med incidents
44	7	Favez et al. (2019)	LTCF	1	Percentage of residents who took 9 or more active ingredients (polypharmacy) in the last 7 days.	All residents who had taken 9 or more active ingredients in the last 7 days	All long-term care residents	No	Cognitive performance scale, care level, age (based on DOB)	< 6 months life expectancy	No	P	Drug selection	1	Med. specific
45	8	Frijters et al. (2013)	LTCF	1	Antipsychotic prevalence			End-stage disease, hospice care; psychotic disorder	No	Low risk - residents with an indication for an antipsychotic; psychotic disorder; dependent in daily decision making, short-term memory problem; behaviour symptoms score and high risk -no indication for an antipsychotic	No	P	Drug selection	1	Med. specific
46	8	Frijters et al. (2013)	LTCF	1	Antidepressant prevalence			No	No	No	No	P	Drug selection	1	Med. specific
47	8	Frijters et al. (2013)	LTCF	1	Influenza vaccination prevalence			No	No	No	No	P	Drug selection	1	Infec. prev./ control
48	9	Fujita et al.(2020)	HC	0	Percentage of elderly patients for which a discharge conference was held and attended by the pharmacist			No	No	No	No	P	Other	9	Pharmacist services
49	9	Fujita et al.(2020)	HC	0	Percentage of elderly patients for which the pharmacist's visiting schedule was planned			No	No	No	No	P	Other	NA	Pharmacist services
50	9	Fujita et al.(2020)	HC	0	Percentage of elderly patients for which the pharmacist entered the patients' house to conduct medication management			No	No	No	No	P	Other	NA	Pharmacist services
51	9	Fujita et al.(2020)	HC	0	Median time (minutes) which the pharmacist spent at elderly patients' house for providing home visit services			No	No	No	No	P	Other	NA	Pharmacist services
52	9	Fujita et al.(2020)	HC	0	Median time (minutes) taken by the pharmacist to arrive at the patients' house after receiving an urgent medicine request from their home doctor			No	No	No	No	P	Other	NA	Pharmacist services
53	9	Fujita et al.(2020)	HC	0	Percentage of elderly patients whose swallowing function was evaluated and recorded in the past 3 months, to inform medication administration			No	No	No	No	P	Drug use process	NA	Risk assess./ preven.
54	9	Fujita et al.(2020)	HC	0	Percentage of elderly patients whose medication adherence was evaluated and recorded in the last month			No	No	No	No	P	Monitoring	7	Risk assess./ preven.
55	9	Fujita et al.(2020)	HC	0	Percentage of elderly patients whose unused medicines were found with the amount of dispensed medicines adjusted and recorded by the pharmacist in the past 3 months			No	No	No	No	P	Monitoring	2	Pharmacist services
56	9	Fujita et al.(2020)	HC	0	The median number of times per day at which elderly patients were required to take medicines in the last month			No	No	No	No	O	Drug use process	7	Med. specific
57	9	Fujita et al.(2020)	HC	0	The median number of daily medicines taken by elderly patients in the last month			No	No	No	No	O	Drug use process	1	Med. specific
58	9	Fujita et al.(2020)	HC	0	Percentage of elderly patients taking a nonsteroidal anti-inflammatory drug (NSAID) whose medical history of gastric ulcer with gastrointestinal bleeding, renal dysfunction, and abnormal cardiac function was recorded in the past 3 months			No	No	No	No	P	Drug use process	1	Risk assess./ preven.
59	9	Fujita et al.(2020)	HC	0	Percentage of elderly patients taking a NSAID whose risk of NSAID induced ulcers was evaluated and recorded in the past 3 months			No	No	No	No	P	Drug selection	1	Risk assess./ preven.
60	9	Fujita et al.(2020)	HC	0	Percentage of elderly patients taking a NSAID for 3 months or more with the reasons for the prescription known and recorded by the pharmacist in the past 3 months			No	No	No	No	P	Drug use process	2	Pharmacist services
61	9	Fujita et al.(2020)	HC	0	Percentage of elderly patients taking a NSAID without taking a proton pump inhibitor medicine or prostaglandin analogue for 3 months or more with the reasons for the prescription known and recorded by the pharmacist in the past 3 months			No	No	No	No	P	Drug use process	2	Pharmacist services
62	9	Fujita et al.(2020)	HC	0	Percentage of elderly patients taking more than one NSAID for 2 weeks or more with the reasons for the prescription known and recorded by the pharmacist in the past 3 months			No	No	No	No	P	Treatment duration	2	Pharmacist services
63	9	Fujita et al.(2020)	HC	0	Percentage of elderly patients taking more than the maximum dose of a NSAID with the reasons for the prescription known and recorded by the pharmacist in the past 3 months			No	No	No	No	P	Dose selection	2	Pharmacist services
64	9	Fujita et al.(2020)	HC	0	Percentage of elderly patients taking a first-generation sulfonylurea medicine or a glibenclamide with the reasons for the prescription known and recorded by the pharmacist in the past 3 months			No	No	No	No	P	Drug selection	2	Pharmacist services
65	9	Fujita et al.(2020)	HC	0	Percentage of elderly patients with a premixed insulin whose injection technique was evaluated and recorded in the past 3 months			No	No	No	No	P	Drug use process	7	Risk assess./ preven.
66	9	Fujita et al.(2020)	HC	0	Percentage of elderly patients for whom more than 60% of home visits were provided by the same pharmacist during the past 6 months			No	No	No	No	P	Other	NA	Pharmacist services
67	9	Fujita et al.(2020)	HC	0	Percentage of elderly patients taking an antidiabetic medicine whose hypoglycaemia symptoms were evaluated and recorded in the past 3 months			No	No	No	No	P	Monitoring	8	Risk assess./ preven.
68	9	Fujita et al.(2020)	HC	0	Percentage of elderly patients taking a long acting benzodiazepine hypnotic or an anti-anxiety medicine, or a triazolam with the reasons for the prescription known and recorded by the pharmacist in the past 3 months			No	No	No	No	P	Drug use process	2	Pharmacist services
69	9	Fujita et al.(2020)	HC	0	Percentage of elderly patients with a long acting benzodiazepine hypnotic or an anti-anxiety medicine, or a triazolam whose risk of falling was evaluated and recorded in the past 3 months			No	No	No	No	P	Monitoring	8	Risk assess./ preven.
70	9	Fujita et al.(2020)	HC	0	Percentage of elderly patients taking more than 0.125 mg/day of a digoxin with the reasons for the prescription known and recorded by the pharmacist in the past 3 months			No	No	No	No	P	Dose selection	2	Pharmacist services
71	9	Fujita et al.(2020)	HC	0	Percentage of elderly patients taking a tricyclic antidepressant medicine with the reasons for the prescription known and recorded by the pharmacist in the past 3 months			No	No	No	No	P	Drug use process	2	Pharmacist services
72	9	Fujita et al.(2020)	HC	0	Percentage of elderly patients taking a first-generation antipsychotic medicine with the reasons for the prescription known and recorded by the pharmacist in the past 3 months			No	No	No	No	P	Drug use process	2	Pharmacist services
73	9	Fujita et al.(2020)	HC	0	Percentage of elderly patients taking the maximum dose of a loop diuretic medicine with the reasons for the prescription known and recorded by the pharmacist in the past 3 months			No	No	No	No	P	Dose selection	2	Pharmacist services
74	9	Fujita et al.(2020)	HC	0	Percentage of elderly patients taking a loop diuretic medicine whose monitoring results of renal function and electrolyte concentrations were recorded in past 3 months			No	No	No	No	P	Monitoring	8	Risk assess./ preven.
75	9	Fujita et al.(2020)	HC	0	Percentage of elderly patients taking more than 25 mg/day of a spironolactone with the reasons for the prescription known and recorded by the pharmacist in the past 3 months			No	No	No	No	P	Dose selection	2	Pharmacist services
76	9	Fujita et al.(2020)	HC	0	The number of kinds of opioid medicines (e.g, differences of dose, generic name, dosage form) stocked in the pharmacy			No	No	No	No	S	Logistics	6	Med. specific
77	9	Fujita et al.(2020)	HC	0	Percentage of elderly patients with renal dysfunction (serum creatinine levels of 2.0 mg/dL or greater, or estimated creatinine clearance of 30 mL/min or less) taking a morphine with the reasons for the prescription known and recorded by the pharmacist in the past 3 months			No	No	No	No	P	Drug use process	2	Pharmacist services
78	9	Fujita et al.(2020)	HC	0	Percentage of elderly patients taking an opioid medicine whose risk of opiate-induced constipation was recorded in the past 3 months			No	No	No	No	P	Monitoring	8	Risk assess./ preven.
79	9	Fujita et al.(2020)	HC	0	Percentage of elderly patients taking an opioid medicine with an antiemetic medicine concomitantly prescribed or the patient's possession of an antiemetic medicine checked and recorded by the pharmacist in the past 3 months			No	No	No	No	P	Drug selection	1	Pharmacist services
80	9	Fujita et al.(2020)	HC	0	Percentage of elderly patients taking an opioid medicine with its effectiveness and adverse drug reaction evaluated and recorded by the pharmacist in the last month			No	No	No	No	P	Monitoring	8	Pharmacist services
81	9	Fujita et al.(2020)	HC	0	Percentage of elderly patients taking a long-acting opioid medicine with a short-acting opioid medicine concomitantly prescribed as rescue medication or patient's possession of the medicine checked and recorded by the pharmacist in the last month			No	No	No	No	P	Drug selection	1	Pharmacist services
82	9	Fujita et al.(2020)	HC	0	Percentage of elderly patients taking a short-acting opioid medicine as rescue medication with its effectiveness and adverse drug reaction evaluated and recorded by the pharmacist in the last month			No	No	No	No	P	Monitoring	8	Pharmacist services
83	9	Fujita et al.(2020)	HC	0	Percentage of elderly patients taking a short-acting opioid medicine as rescue medication more than the maximum allowed number of times with this reported to their medical practitioner and recorded by the pharmacist in the last month			No	No	No	No	P	ADR	4	Pharmacist services
84	9	Fujita et al.(2020)	HC	0	Percentage of elderly patients whose pain control was unsuccessful for 2 weeks or more with a prescription change proposed to their medical practitioner and recorded by the pharmacist in the last month			No	No	No	No	P	Monitoring	8	Pharmacist services
85	9	Fujita et al.(2020)	HC	0	Percentage of patients taking an angiotensin-converting enzyme inhibitor medicine or an angiotensin receptor blocker who met the proportion of days covered (PDC) threshold of 80% during the past 6 months			No	No	No	No	O	Treatment duration	7	Med. specific
86	9	Fujita et al.(2020)	HC	0	Percentage of patients taking an oral antidiabetic medicine who met the PDC threshold of 80% during the past 6 months			No	No	No	No	O	Treatment duration	7	Med. specific
87	9	Fujita et al.(2020)	HC	0	Percentage of patients taking an oral opioid medicine who met the PDC threshold of 80% during the past 6 months			No	No	No	No	O	Treatment duration	7	Med. specific
88	9	Fujita et al.(2020)	HC	0	Percentage of patients taking an anti-Parkinson's disease medicine who met the PDC threshold of 80% during the past 6 months			No	No	No	No	O	Treatment duration	7	Med. specific
89	9	Fujita et al.(2020)	HC	0	Percentage of patients taking a statin medicine who met the PDC threshold of 80% during the past 6 months			No	No	No	No	O	Treatment duration	7	Med. specific
90	9	Fujita et al.(2020)	HC	0	Percentage of elderly patients for which a multidisciplinary meeting was held, with the meeting attended by the pharmacist in the past 3 months			No	No	No	No	P	Monitoring	8	Pharmacist services
91	9	Fujita et al.(2020)	HC	0	Percentage of elderly patients who became able to manage their medication without the pharmacist support, with the provision of the pharmacist home visit services stopped in the last month			No	No	No	No	P	Other	7	Pharmacist services
92	10	Hertig et al. (2016)	LTM pharmcay: LTCF; community care	0	Daily order-entry error rate. Error types include but are not limited to, incorrect drug, incorrect strength, incorrect quantity, incorrect date, incorrect patient, incorrect prescriber, incorrect directions, incorrect hours of administration, incorrect package type, and missing pertinent information.	Number of order- entry errors	Total order entries	Intravenous orders	No	Intravenous orders; standard oral orders	No but low is better	O	Drug use process	4	Med incidents
93	10	Hertig et al. (2016)	LTM pharmcay: LTCF; community care	0	Tray-fill error rate, included, but were not limited to, incorrect drug, incorrect strength, incorrect dosage form, incorrect quantity (including partial tab vs. whole tab), and missing dose	Total numbers of Tray-fill errors	Total number of tray fills	No	No	No	No but low is better	O	Drug use process	4	Med incidents
94	10	Hertig et al. (2016)	LTM pharmcay: LTCF; community care	0	Cubie fill error rate included, but were not limited to, incorrect drug, incorrect strength, incorrect quantity, incorrect expiration date, expired product, damaged product, etc	Total number of errors	Total number of cubies filled	No	No	No	No but low is better	O	Drug use process	4	Med incidents
95	10	Hertig et al. (2016)	LTM pharmcay: LTCF; community care	0	Total number of errors, including , but not limited to, incorrect drug, incorrect strength, incorrect quantity, damaged product, incorrect auxiliary label, and missing auxiliary label.	Total number of mislabelled medicines	Total number of medicines	No	No	No	No but low is better	O	Drug use process	4	Med incidents
96	10	Hertig et al. (2016)	LTM pharmcay: LTCF; community care	0	Total number of cycle batch quality control errors			No	No	No	No but low is better	O	Drug use process	4	Med incidents
97	10	Hertig et al. (2016)	LTM pharmcay: LTCF; community care	0	Percentage of all pharmacist errors (e.g. data review, final product review etc).	Number of reported errors	Total number of orders reviewed by all of the pharmacists	No	No	No	No but low is better	O	Drug use process	4	Med incidents
98	11	Hibbert et al. (2022)	LTCF	0	Residents newly diagnosed with or who have worsening urinary incontinence should have their medications reviewed within 3 days of diagnosis.			No	No	No	No	P	Monitoring	8	Med review/ recon.
99	11	Hibbert et al. (2022)	LTCF	0	Residents who have urinary incontinence should be informed regarding available treatment options (within 3 days of diagnosis).			No	No	No	No	P	Drug selection	5	Person-centred
100	11	Hibbert et al. (2022)	LTCF	0	Residents who have been identified at risk of constipation, should receive prevention interventions			No	No	No	No	P	Drug selection	1	Risk assess./ preven.
101	11	Hibbert et al. (2022)	LTCF	0	Residents who have symptoms of delirium or dementia, should receive: (i) a cognitive assessment using a standardised tool, and (ii) medication review, and (iii) physical examination			No	No	No	No	P	Monitoring	8	Risk assess./ preven.
102	11	Hibbert et al. (2022)	LTCF	0	Residents who have dementia without psychosis should not be prescribed anti-psychotics as a first-line approach.			No	No	No	No	P	Drug selection	1	Med. specific
103	11	Hibbert et al. (2022)	LTCF	0	Residents who have dementia without psychosis should not receive anti-psychotics as a first-line approach.			No	No	No	No	P	Drug selection	1	Med. specific
104	11	Hibbert et al. (2022)	LTCF	0	Residents who are prescribed anti-psychotic medications have the indication documented (delirium with severe agitation and imminent risk of self-harm, or severe psychotic symptoms).			No	No	No	No	P	Drug use process	2	Med. specific
105	11	Hibbert et al. (2022)	LTCF	0	Residents who have dementia should have the benefits and harms of using anti-psychotics discussed with them before starting anti-psychotics.			No	No	No	No	P	Drug use process	5	Person-centred
106	11	Hibbert et al. (2022)	LTCF	0	Residents who have dementia who are prescribed anti-psychotics, were assessed prior to prescribing including: underlying syndromes, neurological, psychiatric and environmental (interaction) factors, medical state and risk and symptoms			No	No	No	No	P	Drug use process	1	Risk assess./ preven.
107	11	Hibbert et al. (2022)	LTCF	0	Residents who have dementia and are newly prescribed anti-psychotics should be started on the lowest effective dose for the shortest possible time.			No	No	No	No	P	Dose selection	1	Med. specific
108	11	Hibbert et al. (2022)	LTCF	0	Residents who have dementia who are using anti-psychotics should be reassessed at least every 6 weeks to determine if they still need anti-psychotics.			No	No	No	No	P	Monitoring	8	Med review/ recon.
109	11	Hibbert et al. (2022)	LTCF	0	Residents who have delirium or dementia and take anticholinergic medications should have their medication reviewed monthly.			No	No	No	No	P	Monitoring	8	Med review/ recon.
110	11	Hibbert et al. (2022)	LTCF	0	Residents who have behaviours and psychological symptoms of dementia (BPSD) should have a comprehensive assessment including: Underlying causes, analysis of the behaviours, physical and mental health, level of pain or discomfort, side effects of medication, the influence of religious and spiritual beliefs and cultural norms, physical environmental and interpersonal factors, and carer(s) health an…			No	No	No	No	P	Monitoring	8	Person-centred
111	11	Hibbert et al. (2022)	LTCF	0	Residents who have behaviours and psychological symptoms of dementia (BPSD) should have a care plan that incorporates a range of non-pharmacological approaches, selected according to the assessment of the BPSD			No	No	No	No	P	Drug use process	1	Med. specific
112	11	Hibbert et al. (2022)	LTCF	0	Residents who have behaviours and psychological symptoms of dementia (BPSD) who are being deprescribed antipsychotics should be provided with information about deprescribing.			No	No	No	No	P	Drug use process	5	Person-centred
113	11	Hibbert et al. (2022)	LTCF	0	Residents who are newly prescribed antidepressants should be monitored for side effects weekly for the first four weeks.			No	No	No	No	P	Monitoring	8	Risk assess./ preven.
114	11	Hibbert et al. (2022)	LTCF	0	Residents prescribed antidepressants should be monitored for side effects monthly.			No	No	No	No	P	Monitoring	8	Risk assess./ preven.
115	11	Hibbert et al. (2022)	LTCF	0	Residents who are newly diagnosed with depression and are prescribed medication should receive one of the following as a first line treatment: Mirtazapine or, citalopram/escitalopram or, desvenlafaxine or, duloxetine or, sertraline or, venlafaxine or, fluoxetine or, fluvoxamine, or, paroxetine or, moclobemide.			No	No	No	No	P	Drug selection	1	Med. specific
116	11	Hibbert et al. (2022)	LTCF	0	Residents who have moderate or severe depression should be provided with a combination of antidepressant medication and a psychological intervention (cognitive behavioural therapy or interpersonal psychotherapy).			No	No	No	No	P	Drug use process	1	Med. specific
117	11	Hibbert et al. (2022)	LTCF	0	Residents who have established terminal distress/agitation should have midazolam or clonazepam as first line treatment.			No	No	No	No	P	Drug selection	1	Palliative care
118	11	Hibbert et al. (2022)	LTCF	0	Residents who are receiving end of life care should be provided with information including: (i) their clinical condition and its severity or stage, and (ii) the expected disease trajectory, and (iii) the available treatment, and (iv) the likelihood of response to such treatments.			No	No	No	No	P	Drug use process	5	Palliative care
119	11	Hibbert et al. (2022)	LTCF	0	Residents who are dying should be prescribed anticipatory medicines with indications for use, and a range of doses and routes of administration.			No	No	No	No	P	Drug selection	1	Palliative care
120	11	Hibbert et al. (2022)	LTCF	0	Residents who are dying and are receiving anticipatory medicines should be monitored two hourly.			No	No	No	No	P	Monitoring	8	Palliative care
121	11	Hibbert et al. (2022)	LTCF	0	Residents who are dying should have their symptoms and care plan reviewed before anticipatory medicines are administered.			No	No	No	No	P	Drug use process	8	Palliative care
122	11	Hibbert et al. (2022)	LTCF	0	Residents who are dying and have nausea and vomiting should be treated with: a long-acting anti-emetic sub-cut or a suitable anti-emetic as a 24-hour CSCI			No	No	No	No	P	Drug selection	1	Palliative care
123	11	Hibbert et al. (2022)	LTCF	0	Residents who are dying and have persistent breathlessness or respiratory distress should be treated with: Morphine or hydromorphone			No	No	No	No	P	Drug selection	1	Palliative care
124	11	Hibbert et al. (2022)	LTCF	0	Residents who are dying and have pain should be treated with: morphine or hydromorphone			No	No	No	No	P	Drug selection	1	Palliative care
125	11	Hibbert et al. (2022)	LTCF	0	Residents who are dying and have restlessness and agitation should be treated with a benzodiazepine.			No	No	No	No	P	Drug selection	1	Palliative care
126	11	Hibbert et al. (2022)	LTCF	0	Residents should receive (unless medically contraindicated) current vaccinations for: tetanus and diphtheria and influenza and pertussis and pneumococcus			No	No	No	No	P	Other	1	Infec. prev./ control
127	11	Hibbert et al. (2022)	LTCF	0	Residents who have asymptomatic bacteriuria or asymptomatic pyuria should not receive treatment with an antibiotic.			No	No	No	No	P	Drug selection	1	Infec. prev./ control
128	11	Hibbert et al. (2022)	LTCF	0	Residents newly diagnosed with lower urinary tract infection should receive antibiotics (at time of diagnosis)			No	No	No	No	P	Drug use process	1	Infec. prev./ control
129	11	Hibbert et al. (2022)	LTCF	0	Residents who have erysipelas should receive penicillin or cefalexin, clindamycin, cefazolin			No	No	No	No	P	Drug selection	1	Infec. prev./ control
130	11	Hibbert et al. (2022)	LTCF	0	Residents who have cellulitis should receive: dicloxacillin or trimethoprim sulfamethoxazole or flucloxacillin or clindamycin.			No	No	No	No	P	Drug selection	1	Infec. prev./ control
131	11	Hibbert et al. (2022)	LTCF	0	Residents who have erysipelas or cellulitis without complications should receive antibiotics for 5 days.			No	No	No	No	P	Treatment duration	1	Infec. prev./ control
132	11	Hibbert et al. (2022)	LTCF	0	Residents who have pneumonia (which is treated in the LTCF) should receive antibiotic treatment with Amoxicillin OR if penicillin allergies are present doxycycline or cefuroxime			No	No	No	No	P	Drug selection	1	Infec. prev./ control
133	11	Hibbert et al. (2022)	LTCF	0	Residents receive treatment for pneumonia should be assessed daily.			No	No	No	No	P	Monitoring	8	Infec. prev./ control
134	11	Hibbert et al. (2022)	LTCF	0	Residents should have a medication review when they: have worsening health or have signs of administration problems or are on multiple psychotropic drugs or when a new medicine is ordered.			No	No	No	No	P	Monitoring	8	Med review/ recon.
135	11	Hibbert et al. (2022)	LTCF	0	Residents should be involved in their medication review.			No	No	No	No	P	Drug use process	8	Person-centred
136	11	Hibbert et al. (2022)	LTCF	0	Residents who are newly prescribed a medication should be provided with information and education about their medications including: consumer medicine information, current treatment and any changes made, possible drug-related problems that might occur, what to do in case of side-effects occur or a dose is forgotten, checking that they understand the treatment and how to implement it.			No	No	No	No	P	Drug use process	5	Person-centred
137	11	Hibbert et al. (2022)	LTCF	0	Residents who are newly prescribed a medication should receive a monitoring plan			No	No	No	No	P	Monitoring	8	Risk assess./ preven.
138	11	Hibbert et al. (2022)	LTCF	0	Residents prescribed benzodiazepines OR antipsychotics should have a written tapering plan			No	No	No	No	P	Treatment duration	1	Med. specific
139	11	Hibbert et al. (2022)	LTCF	0	Residents with diabetes, who are on insulin therapy or glucose lowering medications should receive a hypoglycaemia management plan.			No	No	No	No	P	Drug selection	1	Risk assess./ preven.
140	11	Hibbert et al. (2022)	LTCF	0	Residents who are on psychotropic medications and have fallen should have these reviewed within a week of fall.			No	No	No	No	P	Monitoring	8	Med review/ recon.
141	11	Hibbert et al. (2022)	LTCF	0	Residents should receive vitamin D supplementation.			No	No	No	No	P	Drug selection	1	Med. specific
142	11	Hibbert et al. (2022)	LTCF	0	Residents post-fall should receive a medication review (within a week of the fall).			No	No	No	No	P	Monitoring	8	Med review/ recon.
143	11	Hibbert et al. (2022)	LTCF	0	Residents who have unplanned weight loss or are at risk of weight loss or poor nutrition, should receive a medication review			No	No	No	No	P	Monitoring	8	Med review/ recon.
144	11	Hibbert et al. (2022)	LTCF	0	Residents who have medication side effects impacting on their oral health, should be referred for a Residential Medication Management Review (RMMR).			No	No	No	No	P	Monitoring	8	Med review/ recon.
145	11	Hibbert et al. (2022)	LTCF	0	Residents who have new pain should have the effectiveness of their current treatments for pain evaluated			No	No	No	No	P	Monitoring	8	Risk assess./ preven.
146	11	Hibbert et al. (2022)	LTCF	0	Residents who have pain and whose pain relief is not adequate receive a consultation from a RN or Medical Practitioner within 24 hours.			No	No	No	No	P	Monitoring	8	Med review/ recon.
147	11	Hibbert et al. (2022)	LTCF	0	Residents who have acute and/ or moderate to severe pain should receive immediate treatment.			No	No	No	No	P	Drug selection	1	Med. specific
148	11	Hibbert et al. (2022)	LTCF	0	Residents who have acute pain and are administered analgesia should have their treatment response monitored within the hour.			No	No	No	No	P	Monitoring	8	Risk assess./ preven.
149	11	Hibbert et al. (2022)	LTCF	0	Residents who have acute pain should not receive long-acting opioid preparations for pain management			No	No	No	No	P	Drug selection	1	Med. specific
150	11	Hibbert et al. (2022)	LTCF	0	Residents who have chronic pain and a change in the level of pain should receive a full medical assessment and review of their medications			No	No	No	No	P	Monitoring	8	Med review/ recon.
151	11	Hibbert et al. (2022)	LTCF	0	Residents who have chronic pain have analgesia prescribed as a 'regular' medication.			No	No	No	No	P	Drug selection	1	Med. specific
152	11	Hibbert et al. (2022)	LTCF	0	Residents who have pain and refuse analgesia should have the reasons documented.			No	No	No	No	P	Drug use process	7	Med. specific
153	11	Hibbert et al. (2022)	LTCF	0	Residents prescribed paracetamol must have a daily dose that does not exceed 4gm.			No	No	No	No	P	Dose selection	1	Med. specific
154	11	Hibbert et al. (2022)	LTCF	0	Residents prescribed NSAIDs or COX-2 selective inhibitors should have an assessment of their gastrointestinal and cardiovascular risk factors.			No	No	No	No	P	Monitoring	8	Risk assess./ preven.
155	11	Hibbert et al. (2022)	LTCF	0	Residents commencing opioid therapy should be educated and counselled regarding proper opioid use, including: warning signs of misuse or addiction, common side effects (e.g., nausea, constipation, dry mouth).			No	No	No	No	P	Drug use process	5	Person-centred
156	11	Hibbert et al. (2022)	LTCF	0	Residents receiving opioid therapy should be screened and monitored for opioid-related adverse effects.			No	No	No	No	P	Monitoring	8	Risk assess./ preven.
157	11	Hibbert et al. (2022)	LTCF	0	Residents receiving opioid therapy should be prescribed laxative therapy			No	No	No	No	P	Drug selection	1	Risk assess./ preven.
158	11	Hibbert et al. (2022)	LTCF	0	Residents newly diagnosed with insomnia should have their medications reviewed within one week.			No	No	No	No	P	Monitoring	8	Med review/ recon.
159	11	Hibbert et al. (2022)	LTCF	0	Residents who have newly diagnosed insomnia should receive non-pharmacological interventions as a first line treatment.			No	No	No	No	P	Drug selection	1	Med. specific
160	11	Hibbert et al. (2022)	LTCF	0	Residents who have insomnia and are prescribed hypnotic drugs or melatonin should receive it for no more than four weeks at a time and at the lowest possible dose.			No	No	No	No	P	Treatment duration	1	Med. specific
161	11	Hibbert et al. (2022)	LTCF	0	Residents who have insomnia and are prescribed a benzodiazepine class of hypnotic should receive fall prevention strategies.			No	No	No	No	P	Drug use process	8	Risk assess./ preven.
162	11	Hibbert et al. (2022)	LTCF	0	Residents who have insomnia and are prescribed pharmacological interventions should be monitored.			No	No	No	No	P	Monitoring	8	Risk assess./ preven.
163	12	Inacio et al. (2020); Caughey et al. (2022)	LTCF; HC	1	Proportion of LTCF residents/ or HC recipients potentially experiencing a high sedative load (SL>=3).	Number of LTCF residents/ or HC recipients who had at least one potential period of high sedative load (SL>=3) medication use within a 91-day period in the reporting period of 1 year. Sedative load is calculated by summing the sedative rating of each medication dispensed during the same period	Number of LTCF residents / Number of HC episodes	Schizophrenia, Huntington's disease, receiving cancer treatment, Palliative care	Age, sex, comorbidities	Dementia status	No	P	Drug selection	1	Med. specific
164	12	Inacio et al. (2020); Caughey et al. (2022)	LTCF; HC	1	Proportion of LTCF residents who have been dispensed an antipsychotic	Number of LTCF residents/ HC recipients who have been prescribed an antipsychotic	Number of LTCF residents / Number of HC episodes	Schizophrenia, Huntington's disease	Age, sex, comorbidities, dementia, prior of antipsychotic use (1 Y prior to entry into care)	Dementia status	No	P	Drug selection	1	Med. specific
165	12	Inacio et al. (2020); Caughey et al. (2022)	LTCF; HC	1	Proportion of LTCF residents/ HC recipients that are chronic opioid users.	Number of LTCF residents/ HCP recipients that are chronic opioid users. Chronic opioid use is defined as continuous opioid use for at least 90 days or for 120 non-consecutive days	Number of LTCF residents / Number of HC episodes	History of cancer, Palliative care	Age, sex, comorbidities	No	No	P	Treatment duration	1	Med. specific
166	12	Inacio et al. (2020); Caughey et al. (2022)	LTCF; HC	1	Proportion of LTCFesidents/ HC recipients dispensed an antibiotic	Number of LTCF residents/ HCP recipients dispensed at least one antibiotic for systemic use	Number of LTCF residents / Number of HC episodes	No	Age, sex, comorbidities	No	No	P	Drug selection	1	Med. specific
167	12	Inacio et al. (2020); Caughey et al. (2022)	LTCF; HC	1	Proportion of LTCF residents/ HC recipients who had an emergency department presentation or hospitalisation for medication-related events.	Number of LTCF residents/ HCP recipients who had an emergency department presentation or hospitalisation where a medication-related event was the principal discharge diagnosis for the encounter or the external cause type for the encounter	Number of LTCF residents / Number of HC episodes	No	Age, sex, comorbidities	No	No	O	ADR	8	Med incidents
168	12	Caughey et al. (2022)	LTCF; HC	1	Proportion of home care episodes where eligible recipients had a home medicines review	Number of HC episodes where eligible recipients had a home medicines review	Number of HC episodes	Department of veterans' affairs card holders	Age, sex and no. health conditions	No	No	P	Monitoring	8	Med review/ recon.
169	13	Kalisch et al. (2021); Caughey et al. (2014)*	LTCF	0	Proportion of acute coronary syndrome hospital admission preceded by potentially suboptimal medication-related processes of care	Number of aged care residents admitted to hospital due to acute coronary syndrome who had a history of myocardial infarction AND were not taking aspirin, beta-blocker, ACEi or ARB, and statin	Total number of hospital admissions amongst aged care residents for that diagnosis	No	No	Dementia status	No	O	ADR	8	Med incidents
170	13	Kalisch et al. (2021); Caughey et al. (2014)*	LTCF	0	Proportion of acute coronary syndrome hospital admission preceded by potentially suboptimal medication-related processes of care	Number of aged care residents admitted to hospital due to acute coronary syndrome who had a coronary artery stent AND no use of aspirin or clopidogrel	Total number of hospital admissions amongst aged care residents for that diagnosis	No	No	Dementia status	No	O	ADR	8	Med incidents
171	13	Kalisch et al. (2021); Caughey et al. (2014)*	LTCF	0	Proportion of congestive heart failure hospital admission preceded by potentially suboptimal medication-related processes of care	Number of aged care residents admitted to hospital due to congestive heart failure with a history of congestive heart failure that were not using an ACEi or ARB	Total number of hospital admissions amongst aged care residents for that diagnosis	No	No	Dementia status	No	O	ADR	8	Med incidents
172	13	Kalisch et al. (2021); Caughey et al. (2014)*	LTCF	0	Proportion of congestive heart failure or heart block hospital admission preceded by potentially suboptimal medication-related processes of care	Number of aged care residents admitted to hospital due to congestive heart failure or heart block with a history of congestive heart failure and heart block or advanced bradycardia and no current use of digoxin	Total number of hospital admissions amongst aged care residents for that diagnosis	No	No	Dementia status	No	O	ADR	8	Med incidents
173	13	Kalisch et al. (2021); Caughey et al. (2014)*	LTCF	0	Proportion of ischaemic stroke hospital admission preceded by potentially suboptimal medication-related processes of care	Number of aged care residents admitted to hospital due to an ischaemic stroke, who had a history of chronic AF or ischaemic stroke and were not using warfarin, aspirin or DOAC.	Total number of hospital admissions amongst aged care residents for that diagnosis	No	No	Dementia status	No	O	ADR	8	Med incidents
174	13	Kalisch et al. (2021); Caughey et al. (2014)*	LTCF	0	Proportion of asthma hospital admission preceded by potentially suboptimal medication-related processes of care	Number of aged care residents admitted to hospital due to asthma, who had a history of asthma and were using a short-acting beta agonist for more than three times per week and no use of inhaled corticosteroids.	Total number of hospital admissions amongst aged care residents for that diagnosis	No	No	Dementia status	No	O	ADR	8	Med incidents
175	13	Kalisch et al. (2021); Caughey et al. (2014)*	LTCF	0	Proportion of asthma hospital admission preceded by potentially suboptimal medication-related processes of care	Number of aged care residents admitted to hospital due to asthma, who had a history of asthma and were using a long-acting beta agonist and no use of inhaled corticosteroids.	Total number of hospital admissions amongst aged care residents for that diagnosis	No	No	Dementia status	No	O	ADR	8	Med incidents
176	13	Kalisch et al. (2021); Caughey et al. (2014)*	LTCF	0	Proportion of gastrointestinal bleed, perforation or ulcer or gastritis hospital admission preceded by potentially suboptimal medication-related processes of care	Number of aged care residents admitted to hospital due to gastrointestinal bleed, perforation or ulcer or gastritis, who had a history of gastrointestinal ulcer or bleeding, NSAID use for at least one month, and no use of gastroprotective agent (e.g.PPI)	Total number of hospital admissions amongst aged care residents for that diagnosis	No	No	Dementia status	No	O	ADR	8	Med incidents
177	13	Kalisch et al. (2021); Caughey et al. (2014)*	LTCF	0	Proportion of chronic constipation or impaction hospital admission preceded by potentially suboptimal medication-related processes of care.	Number of aged care residents admitted to hospital due to chronic constipation or impaction, who have a regular use of a strong opioid analgesic (fentanyl, oxycodone, morphine) and no current use of a laxative.	Total number of hospital admissions amongst aged care residents for that diagnosis	No	No	Dementia status	No	O	ADR	8	Med incidents
178	13	Kalisch et al. (2021); Caughey et al. (2014)*	LTCF	0	Proportion of gastrointestinal ulcer or bleed hospital admission preceded by potentially suboptimal medication-related processes of care	Number of aged care residents admitted to hospital due to gastrointestinal ulcer or bleed, who have osteoarthritis and were dispensed long-term NSAID therapy (including COX-2 inhibitors).	Total number of hospital admissions amongst aged care residents for that diagnosis	No	No	Dementia status	No	O	ADR	8	Med incidents
179	13	Kalisch et al. (2021); Caughey et al. (2014)*	LTCF	0	Proportion of fracture hospital admission preceded by potentially suboptimal medication-related processes of care	Number of aged care residents admitted to hospital due to a fracture, who are female, have a history of osteoporosis or fractures and no use of hormone replacement therapy, bisphosphonates, denosumab, teriparatide or selective oestrogen receptor modulators.	Total number of hospital admissions amongst aged care residents for that diagnosis	No	No	Dementia status	No	O	ADR	8	Med incidents
180	13	Kalisch et al. (2021); Caughey et al. (2014)*	LTCF	0	Proportion of fracture hospital admission preceded by potentially suboptimal medication-related processes of care	Number of aged care residents admitted to hospital due to a fracture, who are male, have a history of osteoporosis or fractures and no use of bisphosphonate, denosumab or teriparatide.	Total number of hospital admissions amongst aged care residents for that diagnosis	No	No	Dementia status	No	O	ADR	8	Med incidents
181	13	Kalisch et al. (2021); Caughey et al. (2014)*	LTCF	0	Proportion of fracture hospital admission preceded by potentially suboptimal medication-related processes of care	Number of aged care residents admitted to hospital due to a fracture, who are aged ≥ 65 years and use a fall-risk medicine	Total number of hospital admissions amongst aged care residents for that diagnosis	No	No	Dementia status	No	O	ADR	8	Med incidents
182	13	Kalisch et al. (2021); Caughey et al. (2014)*	LTCF	0	Proportion of renal failure or nephropathy hospital admission preceded by potentially suboptimal medication-related processes of care	Number of aged care residents admitted to hospital due to renal failure or nephropathy with a history of diabetes, microalbuminuria or creatine not monitored in previous 12 months, not currently taking ACEi or ARB	Total number of hospital admissions amongst aged care residents for that diagnosis	No	No	Dementia status	No	O	ADR	8	Med incidents
183	13	Kalisch et al. (2021); Caughey et al. (2014)*	LTCF	0	Proportion of renal failure hospital admission preceded by potentially suboptimal medication-related processes of care	Number of aged care residents admitted to hospital due to renal failure that have NSAID use for >3 months, creatine nor monitored in previous 12 months	Total number of hospital admissions amongst aged care residents for that diagnosis	No	No	Dementia status	No	O	ADR	8	Med incidents
184	13	Kalisch et al. (2021); Caughey et al. (2014)*	LTCF	0	Proportion of hyperglycaemia hospital admission preceded by potentially suboptimal medication-related processes of care	Number of aged care residents admitted to hospital due to hyperglycaemia, who use an oral hypoglycaemic agent, HbA1c level not monitored on the previous 6 months	Total number of hospital admissions amongst aged care residents for that diagnosis	No	No	Dementia status	No	O	ADR	8	Med incidents
185	13	Kalisch et al. (2021); Caughey et al. (2014)*	LTCF	0	Proportion of hypoglycaemia hospital admission preceded by potentially suboptimal medication-related processes of care	Number of aged care residents admitted to hospital due to hypoglycaemia, who use a long-acting oral hypoglycaemic agent, HbA1c not monitored in the previous 6 months	Total number of hospital admissions amongst aged care residents for that diagnosis	No	No	Dementia status	No	O	ADR	8	Med incidents
186	13	Kalisch et al. (2021); Caughey et al. (2014)*	LTCF	0	Proportion of hyperglycaemia or hypoglycaemia hospital admission preceded by potentially suboptimal medication-related processes of care	Number of aged care residents admitted to hospital due to hypoglycaemica or hyperglycaemia, who use insulin and had the HbA1c level not monitored in the previous 6 months.	Total number of hospital admissions amongst aged care residents for that diagnosis	No	No	Dementia status	No	O	ADR	8	Med incidents
187	13	Kalisch et al. (2021); Caughey et al. (2014)*	LTCF	0	Proportion of hyperglycaemia or hypoglycaemia hospital admission preceded by potentially suboptimal medication-related processes of care	Number of aged care residents admitted to hospital due to hypoglycaemia or hyperglycaemia, who use insulin or oral hypoglycaemic medicines, use of medicines that may alter blood glucose concentration, and had the HbA1c level not monitored in the previous 6 months.	Total number of hospital admissions amongst aged care residents for that diagnosis	No	No	Dementia status	No	O	ADR	8	Med incidents
188	13	Kalisch et al. (2021); Caughey et al. (2014)*	LTCF	0	Proportion of hypoglycaemia hospital admission preceded by potentially suboptimal medication-related processes of care	Number of aged care residents admitted to hospital due to hypoglycaemia, who use glibenclamide or glimepiride and had the renal function not monitored in the previous year.	Total number of hospital admissions amongst aged care residents for that diagnosis	No	No	Dementia status	No	O	ADR	8	Med incidents
189	13	Kalisch et al. (2021); Caughey et al. (2014)*	LTCF	0	Proportion of cardiovascular disease hospital admission preceded by potentially suboptimal medication-related processes of care	Number of aged care residents admitted to hospital due to cardiovascular disease with a history of diabetes who are not on a lipid-lowering drug	Total number of hospital admissions amongst aged care residents for that diagnosis	No	No	Dementia status	No	O	ADR	8	Med incidents
190	14	Katz et al. (2022)	LTCF	0	In-service training to nurses on topics related to antibiotic use is provided			No	No	No	No	S	Drug use process	5	Pharmacist services
191	14	Katz et al. (2022)	LTCF	0	Number of days consultant pharmacist spends at facility each month			No	No	No	No	S	Other	NA	Pharmacist services
192	14	Katz et al. (2022)	LTCF	0	Protocols are in place for diagnosis and treatment of common infection syndromes			No	No	No	No	S	Drug selection	1	Infec. prev./ control
193	14	Katz et al. (2022)	LTCF	0	Antibiotic prescribing recommendations for facility are in place			No	No	No	No	P	Drug selection	1	Infec. prev./ control
194	14	Katz et al. (2022)	LTCF	0	The facility works with the contracted laboratory to develop antibiograms			No	No	No	No	S	Monitoring	8	Infec. prev./ control
195	14	Katz et al. (2022)	LTCF	0	Post-prescription review with feedback of select antibiotics are conducted			No	No	No	No	P	Monitoring	8	Infec. prev./ control
196	14	Katz et al. (2022)	LTCF	0	Number of days residents were administered antibiotic therapy per 1000 resident-days. a			No	No	No	No	P	Treatment duration	1	Infec. prev./ control
197	14	Katz et al. (2022)	LTCF	0	Defined daily doses of antibiotics per 1000 resident-days a			No	No	No	No	P	Dose selection	1	Infec. prev./ control
198	15	Kosari et al. (2021)	LTCF	0	Proportion of residents who are prescribed at least one potentially inapporpriate medication (PIM)	Residents who are prescribed at least one PIM over 12 months, according to the 2019 Beers criteria		No	No	No	No	P	Drug selection	1	Med. specific
199	15	Kosari et al. (2021)	LTCF	0	Number of regularly prescribed medication per resident			No	No	No	No	P	Drug selection	1	Med. specific
200	15	Kosari et al. (2021)	LTCF	0	Proportion of residents who are prescribed at least one psychotropic medicine (defined as antipsychotics and benzodiazepines), excluding those residents with major psychiatric diseases or epilepsy			Major psychiatric diseases, epilepsy	No	No	No	P	Drug selection	1	Med. specific
201	15	Kosari et al. (2021)	LTCF	0	Dose of psychotropic medicines (measured as chlorpromazine or diazepam equivalent daily dose)			No	No	No	No	P	Dose selection	1	Med. specific
202	15	Kosari et al. (2021)	LTCF	0	residents’ Anticholinergic Cognitive Burden Score (ACB)			No	No	No	No	O	Drug selection	1	Med. specific
203	15	Kosari et al. (2021)	LTCF	0	Rate of staff influenza vaccination measured at the end of influenza season			No	No	No	No	P	Other	NA	Infec. prev./ control
204	15	Kosari et al. (2021)	LTCF	0	time spent on medication administration rounds per LTCF,			No	No	No	No	P	Drug use process	7	Medicatio specific
205	15	Kosari et al. (2021)	LTCF	0	Proportion of residents who have drug allergies or ADR documented in their LTCF records			No	No	No	No	O	ADR	8	Risk assess./ preven.
206	15	Kosari et al. (2021)	LTCF	0	Number of medication-related incidents over 12 months			No	No	No	No	O	ADR	8	Med incidents
207	16	Leemans et al. (2016)*; Leemans (2015)*; Cohen (2021)	Palliative care: LTCF & HC	0	Percentage of patients who, after treatment, experienced significant improvement in pain	Number of patients who, after treatment, experienced significant improvement in pain	Total number of patients treated for pain	No	No	No	No	O	Monitoring	8	Person-centred
208	16	Leemans et al. (2016)*; Leemans (2015)*; Cohen (2021)	Palliative care: LTCF & HC	0	Percentage of patients, whose symptom burden was mostly or completely under control in the final week of life.	Number of patients whose symptom burden was mostly or completely under control in the final week of life	Total number of patients for whom a palliative care service was involved for at least 3 days	No	No	No	No	O	Monitoring	8	Person-centred
209	17	Lindskog et al.(2015)	End of life care; LTCF & HC	0	Was there an individual prescription of an injectable PRN opioid against pain on the drug list before death?			No	No	No	No	P	Drug selection	1	Palliative care
210	17	Lindskog et al.(2015)	End of life care; LTCF & HC	0	Was there an individual prescription of an injectable PRN drug against death rattles on the drug list before death?			No	No	No	No	P	Drug selection	1	Palliative care
211	17	Lindskog et al.(2015)	End of life care; LTCF & HC	0	Was there an individual prescription of an injectable PRN drug against nausea on the drug list before death?			No	No	No	No	P	Drug selection	1	Palliative care
212	17	Lindskog et al.(2015)	End of life care; LTCF & HC	0	Was there an individual prescription of an injectable PRN drug against anxiety on the drug list before death?			No	No	No	No	P	Drug selection	1	Palliative care
213	17	Lindskog et al.(2015)	End of life care; LTCF & HC	0	Did the person receive information about the transition to end-of-life care, i.e. an individually tailored and informed conversation with a physician that is documented in the medical records about being in the final stage of life and about care being focused on quality of life and symptom relief?			No	No	No	No	P	Drug use process	5	Person-centred
214	17	Lindskog et al.(2015)	End of life care; LTCF & HC	0	Did the person's close friends/ relatives receive information about the transition to end-of-life care, i.e. an individually tailored and informed conversation with a physician that is documented in the medical records about being in the final stage of life and about care being focused on quality of life and symptom relief?			No	No	No	No	P	Drug use process	5	Person-centred
215	18	Mays et al. (2018)	LTCF	0	If a resident falls, then in the 30 days after the fall a basic fall history should be performed (including medication) or it should be documented that this represents an ongoing problem that has been evaluated			No	No	No	No	P	Monitoring	8	Med review/ recon.
216	18	Mays et al. (2018)	LTCF	0	If a resident is ambulatory and is taking or starting a medication that commonly causes orthostatic hypertension, then a review measurement of postural changes in blood pressure and pulse once within 7 days of admission or the start of a new medication should be conducted.			No	No	No	No	P	Monitoring	8	Risk assess./ preven.
217	18	Mays et al. (2018)	LTCF	0	If a resident with chronic pain presents with moderate to severe pain then an adjustment of pain treatment should occur if aligned with goals of care			No	No	No	No	P	Dose selection	8	Risk assess./ preven.
218	18	Mays et al. (2018)	LTCF	0	If a resident is treated with opioids for pain, then the medical record should document a plan for management of worsening or emergent pain			No	No	No	No	P	Drug selection	2	Risk assess./ preven.
219	18	Mays et al. (2018)	LTCF	0	If a resident with persistent pain is treated with opioids, then there should be documentation of a bowel regimen and a plan to document bowel patterns			No	No	No	No	P	Monitoring	8	Risk assess./ preven.
220	18	Mays et al. (2018)	LTCF	0	If a resident is started on new opioid therapy for persistent pain, then efficacy and side effects should be assessed within 1 week.			No	No	No	No	P	Monitoring	8	Risk assess./ preven.
221	18	Mays et al. (2018)	LTCF	0	If a resident has bacteriuria, then antimicrobials should be prescribed only when symptoms of UTI are present.			No	No	No	No	P	Drug selection	1	Infec. prev./ control
222	18	Mays et al. (2018)	LTCF	0	All residents should have a comprehensive medication review with attention to adherence, side-effects, and efficacy within 4 weeks of admission and bi-annually			No	No	No	No	P	Monitoring	8	Med review/ recon.
223	18	Mays et al. (2018)	LTCF	0	If a resident is prescribed a drug, then the prescribed drug should have an indication or target symptom clearly stated in the medical record or order.			No	No	No	No	P	Drug selection	2	Med. specific
224	18	Mays et al. (2018)	LTCF	0	If a resident is prescribed a new chronic medication, then a note should document response to therapy and continued need.			No	No	No	No	P	Monitoring	8	Risk assess./ preven.
225	18	Mays et al. (2018)	LTCF	0	If a resident is prescribed warfarin, then an INR should be determined within 4 days after initiation of therapy and at least every 6 weeks thereafter or there should be documentation that the resident is being monitored by an anticoagulation program.			No	No	No	No	P	Monitoring	8	Risk assess./ preven.
226	18	Mays et al. (2018)	LTCF	0	IF a resident is taking warfarin and is prescribed an antibiotic or antiepileptic, then a plan for monitoring a follow up INR within 4 days should be documents or it should be documented that the residents anticoagulation program has been notified of the change.			No	No	No	No	P	Monitoring	8	Risk assess./ preven.
227	18	Mays et al. (2018)	LTCF	0	If a resident is prescribed an ACE inhibitor or ARB, then he or she should have serum creatinine and potassium monitored within 2 weeks after initiation of therapy and at least yearly thereafter			No	No	No	No	P	Monitoring	8	Risk assess./ preven.
228	18	Mays et al. (2018)	LTCF	0	If a resident is prescribed a diuretic or an increased dose of diuretic THEN he or she should have electrolytes checked within 2 weeks after initiation and at least yearly thereafter.			No	No	No	No	P	Monitoring	8	Risk assess./ preven.
229	18	Mays et al. (2018)	LTCF	0	IF a resident is prescribed a medication with strong anticholinergic effects that is defined by AGS Beers or STOPP criteria, then there should be documentation of why alternatives were not prescribed.			No	No	No	No	P	Drug selection	2	Med. specific
230	18	Mays et al. (2018)	LTCF	0	If a resident complains of back or neck pain, then cyclobenzaprine, methocarbamol, carisoprodol, chlorzoxazone, orphenadrine, tizanidine, or metaxalone should not be prescribed for longer than 1 week without documenting risks and benefits.			No	No	No	No	P	Treatment duration	1	Med. specific
231	18	Mays et al. (2018)	LTCF	0	If a resident has iron-deficiency anaemia, then no more than 1 tablet daily of low-dose oral iron should be prescribed			No	No	No	No	P	Dose selection	1	Med. specific
232	18	Mays et al. (2018)	LTCF	0	If a resident is prescribed a NSAID (nonselective or selective) on a daily basis then GI bleeding risks should be discussed and documented			No	No	No	No	P	Drug use process	5	Risk assess./ preven.
233	18	Mays et al. (2018)	LTCF	0	If a resident with one or more risk factors for GI bleeding (age ≥75, peptic ulcer disease, history of GI bleeding, anticoagulant/antiplatelet use, chronic glucocorticoid use) is treated with a nonselective NSAID, then he or she should be treated concomitantly with misoprostol or a proton pump inhibitor.			No	No	No	No	P	Drug use process	1	Risk assess./ preven.
234	18	Mays et al. (2018)	LTCF	0	If a resident with two or more risk factors for GI bleeding (age ≥75, peptic ulcer disease, history of GI bleeding, anticoagulant/antiplatelet use, chronic glucocorticoid use) is treated with daily aspirin of any kind, then he or she should be treated concomitantly with misoprostol or a proton pump inhibitor.			No	No	No	No	P	Drug use process	1	Risk assess./ preven.
235	18	Mays et al. (2018)	LTCF	0	IF a LTCF resident has documented involuntary weight loss or hypoalbuminemia (3.5 g/dL or 35 g/L), then he or she should receive an evaluation for relevant comorbid conditions including assessment of depressive symptoms and medications that might be associated with decreased appetite (e.g., digoxin, fluoxetine, anticholinergics).			No	No	No	No	P	Monitoring	8	Risk assess./ preven.
236	18	Mays et al. (2018)	LTCF	0	IF a resident has anorexia or cachexia, then appetite stimulants should not be prescribed.			No	No	No	No	P	Drug selection	1	Med. specific
237	18	Mays et al. (2018)	LTCF	0	For a resident ≥aged 75 years or with limited life expectancy (< 5 years) medication other than metformin should not be used to achieve HbA1c <7.5%.			No	No	No	No	P	Drug selection	1	Med specific
238	18	Mays et al. (2018)	LTCF	0	If a LTCF resident is prescribed a high risk psychotropic medication such as an antipsychotic, benzodiazepine, or sedative hypnotic, for insomnia, agitation, or delirium, then there should be documentation that other alternatives including behavioral and environmental interventions have been tried and were not effective.			No	No	No	No	P	Drug selection	1	Med. specific
239	18	Mays et al. (2018)	LTCF	0	IF a LTCF resident is prescribed a high risk psychotropic medication such as an antipsychotic, benzodiazepine, or sedative hypnotic, then there should be documentation of ongoing need every 6 months			No	No	No	No	P	Monitoring	8	Risk assess./ preven.
240	18	Mays et al. (2018)	LTCF	0	IF the primary care physician plans to discontinue high risk psychotropic medication including benzodiazepines, sedative hypnotics, antipsychotics, then there should be documentation of gradual dose reduction.			No	No	No	No	P	Dose selection	2	Med. specific
241	18	Mays et al. (2018)	LTCF	0	If a resident is on proton pump inhibitor without a clear indication, then the medication should be discontinued.			No	No	No	No	P	Drug selection	3	Med. specific
242	18	Mays et al. (2018)	LTCF	0	If a resident is prescribed a target-specific anticoagulant (direct oral anticoagulant or novel oral anticoagulant), then laboratory monitoring should include yearly haemoglobin and liver function; as well as on-going renal function measurements (yearly if CrCl >60; every 6 months if CrCl 40–60, or every 3 mo if CrCl 15–30).			No	No	No	No	P	Monitoring	8	Risk assess./ preven.
243	18	Mays et al. (2018)	LTCF	0	IF a resident has a significant deterioration in physical or mental condition that requires a new evaluation, new medication, or other therapeutic intervention, then review of medications should occur or order discontinuation or reduction of the medication that corresponds chronologically with the onset of the symptoms should be ordered			No	No	No	No	P	Monitoring	8	Med review/ recon.
244	18	Mays et al. (2018)	LTCF	0	If a resident is prescribed a Cholinesterase inhibitor, then the perceived cognitive benefits should be evaluated every 6 months.			No	No	No	No	P	Monitoring	8	Risk assess./ preven.
245	18	Mays et al. (2018)	LTCF	0	If a resident is prescribed a Cholinesterase inhibitor, then they should be screened for GI side effects, weight loss, and heart rate assessed within 4 weeks upon admission and every 6 months thereafter.			No	No	No	No	P	Monitoring	8	Risk assess./ preven.
246	18	Mays et al. (2018)	LTCF	0	If a resident has diabetes, then sliding scale insulin should not be used or the medical record should document justifications (e.g., change in nutritional intake).			No	No	No	No	P	Drug selection	1	Med. specific
247	18	Mays et al. (2018)	LTCF	0	If a resident is prescribed a new chronic disease medication, then the following should be noted in the next PCP note: (i) the indication for the medication, (ii) resident, if able to communicate, was asked about the medication (e.g. side effects), (ii) assessment or plan for follow-up of efficacy or adverse effects of the medication.			No	No	No	No	P	Drug selection	2	Person-centred
248	18	Mays et al. (2018)	LTCF	0	All residents should be offered an annual influenza vaccination.			No	No	No	No	P	Drug selection	1	Infec. prev./ control
249	18	Mays et al. (2018)	LTCF	0	All residents should have documentation of whether they have received a pneumococcal vaccination and, if so, at what age.			No	No	No	No	P	Other	2	Infec. prev./ control
250	18	Mays et al. (2018)	LTCF	0	If a resident has not received a 23-valent pneumococcal vaccination or received it longer than 5 years before and before age 65 years, then he or she should be offered pneumococcal vaccination.			No	No	No	No	P	Drug selection	1	Infec. prev./ control
251	18	Mays et al. (2018)	LTCF	0	If a resident was seen by a consultant and there is a recommended treatment change or new evaluation, then the referring PCP's note should acknowledge the consultant's recommendations and the medical record should include the consultant's report or documentation of an effort to obtain the consultant's report within 1 week of the consultation.			No	No	No	No	P	Other	9	Med review/ recon.
252	18	Mays et al. (2018)	LTCF	0	If a resident has a significant deterioration in physical or mental condition that requires a new evaluation, new medication, or other therapeutic intervention, then the resident or surrogate should be provided sufficient information (e.g. prognosis, diagnosis, options, and expected outcomes) to allow participation in diagnostic and treatment decisions, unless a surrogate is needed and cannot be …			No	No	No	No	P	Drug use process	5	Person-centred
253	19	McDerby et al. (2020)	LTCF	0	Proportion of residents prescribed >5 regular medications (%)			No	No	No	No	P	Other	1	Med. specific
254	19	McDerby et al. (2020)	LTCF	0	Median number of regular medications per resident (IQR) a			No	No	No	No	P	Drug selection	1	Med. specific
255	19	McDerby et al. (2020)	LTCF	0	Proportion of residents prescribed at least one regular anticholinergic or sedative medication (%)			No	No	No	No	P	Drug selection	1	Med. specific
256	19	McDerby et al. (2020)	LTCF	0	Median Drug Burden Index score (IQR)			No	No	No	No	O	Other	8	Med. specific
257	20	Nguyen et al. (2020); Nguyen et al. (2021)	LTCF	0	The total number of antimicrobial courses that are prescribed for care home residents over a period of time (e.g. over a month, or a year), measured per 1000 resident-days (Number of antimicrobial courses started / number of resident-days) × 1000)			No	No	No	No	P	Drug selection	1	Infec. prev./ control
258	20	Nguyen et al. (2020); Nguyen et al. (2021)	LTCF	0	The number of cases in which antimicrobial-resistant bacteria are identified			No	No	No	No	O	Monitoring	8	Infec. prev./ control
259	20	Nguyen et al. (2020); Nguyen et al. (2021)	LTCF	0	Antimicrobial courses that are prescribed in accordance with the best available evidence and are suitable for a patient, taking their medical history and medical conditions (including infection) into consideration			No	No	No	No	P	Drug use process	1	Infec. prev./ control
260	20	Nguyen et al. (2020); Nguyen et al. (2021)	LTCF	0	The duration (in days) of antimicrobial courses that are prescribed for care home residents, standardised to 1000 resident-days			No	No	No	No	P	Treatment duration	1	Infec. prev./ control
261	20	Nguyen et al. (2020); Nguyen et al. (2021)	LTCF	0	Antimicrobial consumption based on defined daily doses			No	No	No	No	P	Dose selection	1	Infec. prev./ control
262	20	Nguyen et al. (2020); Nguyen et al. (2021)	LTCF	0	Antimicrobial courses prescribed during a telephone call with care home staff by prescribers without seeing patients			No	No	No	No	P	Other	1	Infec. prev./ control
263	20	Nguyen et al. (2020); Nguyen et al. (2021)	LTCF	0	Antimicrobial courses that are prescribed for preventing infection (e.g., UTI)			No	No	No	No	P	Drug selection	1	Infec. prev./ control
264	20	Nguyen et al. (2020); Nguyen et al. (2021)	LTCF	0	The different types of antimicrobials that are prescribed for care home residents (e.g., broad spectrum, first-line, or intravenous administration)			No	No	No	No	P	Drug selection	1	Infec. prev./ control
265	20	Nguyen et al. (2020); Nguyen et al. (2021)	LTCF	0	The duration (in days) of antimicrobial courses that are prescribed for care home residents			No	No	No	No	P	Treatment duration	1	Infec. prev./ control
266	20	Nguyen et al. (2020); Nguyen et al. (2021)	LTCF	0	Rate of Clostridioides difficile infection			No	No	No	No	O	ADR	8	Infec. prev./ control
267	20	Nguyen et al. (2020); Nguyen et al. (2021)	LTCF	0	Antimicrobial courses that are prescribed in accordance with recommended guidelines			No	No	No	No	P	Drug selection	1	Infec. prev./ control
268	21	Pont et al. (2018)	LTCF	0	Percentage of residents that have a concurrent use of five of more medicines (including prescription, non-prescription and complementary)	Number of residents that have a concurrent use of five or more medicines	Total number of residents	No	No	Facility care level, geographical remoteness	No	P	Drug selection	1	Med. specific
269	21	Pont et al. (2018)	LTCF	0	Proportion of residents that have a concurrent use of 10 or more medicines (including prescription, non-prescription and complementary)	Number of residents that have a concurrent use of ten or more medicines	Total number of residents	No	No	Facility care level, geographical remoteness	No	P	Drug selection	1	Med. specific
270	21	Pont et al. (2018)	LTCF	0	Percentage of residents that are using antipsychotics	Number of residents that are administered an antipsychotic	Total number of residents	No	No	Facility care level, geographical remoteness	No	P	Drug selection	1	Med. specific
271	22	Prasana et al. (2020)	LTCF	0	Percentage of residents that had a prescribing error (including wrong medicine, prescribing duplications, unacceptable medicine combinations, clinically significant medicine interactions, potentially ADR, unnecessary medicine, medicine omissions wrong dose, wrong frequency, wrong duration, wrong dosage form)	Residents with at least one prescribing error	Total number of residents	No	No	No	No	O	Drug use process	2	Med incidents
272	22	Prasana et al. (2020)	LTCF	0	Percentage of residents with at least one medicine administration error (including wrong dose, wrong frequency, wrong time, medicine omissions)	Residents with at last one medicine administration error	Total number of residents	No	No	No	No	O	Drug use process	7	Med incidents
273	22	Prasana et al. (2020)	LTCF	0	Percentage of residents that had at least one dispensing error, measured as Is a discrepancy between a prescription and the dispensing label dispensed with the relevant medicines by the pharmacy and dispensing of medicines with inferior pharmaceutical or informational quality (includes wrong name, wrong or missing dose, wrong or missing frequency, wrong or missing duration, wrong or missing dosag…	Resident with at least one medication with dispensing error	Total number of residents	No	No	No	No	O	Logistics	4	Med incidents
274	22	Prasana et al. (2020)	LTCF	0	Percentage of medicines that had a storage error (including suboptimal storage temperature or exposure to sunlight, use of inappropriate containers, inadequately separated from other medicines)	Number of medications that had a storage error	All evaluated medications	No	No	No	No	O	Logistics	6	Med incidents
275	23	Rahja et al. (2022)	LTCF; HC	0		Number of people with dementia who have been dispensed at least one medication and have had at least one medication review in the last 12 months	Number people with a dementia diagnosis receiving a HCP who have been dispensed at least one medication		Age, sex, co-morbidity score	No	No	P	Monitoring	8	Med review/ recon.
276	24	Reichert et al. (2018)	LTCF	0	Mean sum of prescribed DDDs of antipsychotics (ATC: N05A) in the considered year				Mental disorders	Gender, age, care level	No	P	Dose selection	1	Med. specific
277	24	Reichert et al. (2018)	LTCF	0	Mean sum of prescribed DDDs of antidepressants (ATC: N06A) in the considered year					Gender, age, care level	No	P	Dose selection	1	Med. specific
278	24	Reichert et al. (2018)	LTCF	0	Mean sum of prescribed DDDs of analgesics (ATC: N02) in the considered year					Gender, age, care level	No	P	Dose selection	1	Med. specific
279	24	Reichert et al. (2018)	LTCF	0	Mean sum of prescribed DDDs of hypnotics and sedatives (ATC: N05C) in the considered year					Gender, age, care level	No	P	Dose selection	1	Med. specific
280	24	Reichert et al. (2018)	LTCF	0	Mean sum of prescribed DDDs of anxiolytics (ATC: N05B) in the considered year					Gender, age, care level	No	P	Dose selection	1	Med. specific
281	24	Reichert et al. (2018)	LTCF	0	Mean sum of prescribed DDDs of all drugs in the considered year					Gender, age, care level	No	P	Dose selection	1	Med. specific
282	24	Reichert et al. (2018)	LTCF	0	Mean sum of prescribed DDDs of drugs from the Priscus-list in the considered year					Gender, age, care level	No	P	Dose selection	1	Med. specific
283	24	Reichert et al. (2018)	LTCF	0	Sum of injuries and poisoning (ICD-10: S00-T98) in the considered year					Gender, age, care level	No	O	ADR	8	Med incidents
284	25	Religa et al. (2014)	LTCF; HC	1	Proportion of Alzheimer patients treated with cholinesterase-inhibitors or memantine	Number of Alzheimer patients treated with cholinesterase-inhibitors or memantine			No	No	No	P	Drug selection	1	Med. specific
285	25	Religa et al. (2014)	LTCF; HC	1	Proportion of patients treated with antipsychotics in LTCF a	Number of patients treated with antipsychotics in LTCF			No	No	No	P	Drug selection	1	Med. specific
286	26	Sanchez et al. (2021)	LTCF	0	Proportion of LTCF residents receiving anticholinergic	Number o LTCF resident receiving anticholinergic medication	Total number of LTCF resident on site	No	No	No	No	P	Drug selection	1	Med. specific
287	26	Sanchez et al. (2021)	LTCF	0	The number of patients who received at least 1 drug with anticholinergic properties	Number of patients receiving at least 1 drug with anticholinergic properties	total number of patients	No	No	No	No	P	Drug selection	1	Med. specific
288	26	Sanchez et al. (2021)	LTCF	0	Number of drugs with anticholinergic properties per patients who receive ≥1 anticholinergic drug	Total number of drugs with anticholinergic properties.	Number of residents that receive at least 1 drug with anticholinergic properties	No	No	No	No	P	Drug selection	1	Med. specific
289	26	Sanchez et al. (2021)	LTCF	0	The average number of drug prescriptions per patient	Total number of all drugs prescribed	Total number of nursing home residents on site	No	No	No	No	P	Drug selection	1	Med. specific
290	27	Schjøtt et al. (2019)	LTCF	0	Percentage of residents that have a concurrent use of three or more psychotropics			No	Gender, age	No	No	P	Drug selection	1	Med. specific
291	27	Schjøtt et al. (2019)	LTCF	0	Percentage of resident that have a combination of two or more psychotropics from the same ATC-category			No	Gender, age	No	No	P	Drug selection	1	Med. specific
292	27	Schjøtt et al. (2019)	LTCF	0	Percentage of residents that have long-acting benzodiazepines and psychotropics with anticholinergic effects concurrently			No	Gender, age	No	No	P	Drug selection	1	Med. specific
293	28	Shin et al. (2015)	LTCF	0	Percentage of residents with prescribed antibiotics because of urinary tract infection				Geographic location, profit market share, no beds in facility	No	No	P	Drug selection	1	Infec. prev./ control
294	28	Shin et al. (2015)	LTCF	0	Percentage of residents who have been prescribed antidepressant or sleeping pills				Geographic location, profit market share, no beds in facility	No	No	P	Drug selection	1	Med. specific
295	29	Simon et al. (2021)	LTCF	0	Defined daily antibiotic doses per 100(0) Patient-Days or per defined population a	Defined daily doses of antibiotics (J01)	100 resident-days	No	No	No	No	P	Dose selection	1	Infec. prev./ control
296	29	Simon et al. (2021)	LTCF	0	Proportion of residents receiving at least one antibiotic per year (%)	Number of residents receiving at least 1 antibiotic (J01) per year	total number of residents per year	No	No	No	No	P	Drug selection	1	Infec. prev./ control
297	29	Simon et al. (2021)	LTCF	0	Mean number of antibiotic prescriptions per resident per year	Number of antibiotic prescriptions (J01)	total number of residents per year	No	No	No	No	P	Drug selection	1	Infec. prev./ control
298	29	Simon et al. (2021)	LTCF	0	Broad-spectrum antibiotics use (amoxicillin-clavulanate, cephalosporins, quinolones)*	Number of prescriptions of / or DDDS of amoxicillin-clavulanate (J01CR02) + quinolones (J01M) + cephalosporins (J01D)	100 residents-days	No	No	No	No	P	Drug selection	1	Infec. prev./ control
299	29	Simon et al. (2021)	LTCF	0	Amoxicillin-clavulanate use	Number of prescriptions of/ or DDDs of amoxicillin-clavulanate (J01CR02)	100 residents-days	No	No	No	No	P	Drug selection	1	Infec. prev./ control
300	29	Simon et al. (2021)	LTCF	0	Cephalosporins use	Number of prescriptions of/ OR DDDs of cephalosporins (J01D)	100 residents-days	No	No	No	No	P	Drug selection	1	Infec. prev./ control
301	29	Simon et al. (2021)	LTCF	0	Quinolones use	Number of prescriptions of/ OR DDDs of quinolones (J01M)	100 residents-days	No	No	No	No	P	Drug selection	1	Infec. prev./ control
302	29	Simon et al. (2021)	LTCF	0	Macrolides (and related) use	Number of prescriptions of/ OR DDDs of MSLK (J01F)	100 residents-days	No	No	No	No	P	Drug selection	1	Infec. prev./ control
303	29	Simon et al. (2021)	LTCF	0	Prescriptions of topical (dermatological) antibiotics	Number of prescriptions of topical antibiotics (D06A and D07C)	100 residents-days	No	No	No	No	P	Drug form	1	Infec. prev./ control
304	29	Simon et al. (2021)	LTCF	0	Proportion of parenteral antibiotics (%)	Number of prescriptions of parenteral antibiotic (J01 with intravenous, intramuscular, or subcutaneous route	Number of prescriptions of oral + parenteral antibiotics (J01)	No	No	No	No	P	Drug form	1	Infec. prev./ control
305	29	Simon et al. (2021)	LTCF	0	Proportion of antibiotic combinations (%)	Number of prescriptions of more than 1 antibiotic (J01) on the same day	Number of antibiotic (J01) prescriptions	No	No	No	No	P	Drug selection	1	Infec. prev./ control
306	29	Simon et al. (2021)	LTCF	0	Proportion of treatment modifications (%)	Number of prescriptions of antibiotics (J01) with a different antibiotic (J01) prescribed the week after the first prescription	Number of antibiotic (J01) prescriptions	No	No	No	No	P	Other	1	Infec. prev./ control
307	29	Simon et al. (2021)	LTCF	0	Prescriptions of urine cultures	Number of urine cultures	100 resident-days	No	No	No	No	P	Monitoring	8	Infec. prev./ control
308	29	Simon et al. (2021)	LTCF	0	Proportion of residents having at least one urine culture per year (%)	Number of residents (regardless of their duration of stay) having at least 1 urine culture per year	Total number of residents per year	No	No	No	No	P	Monitoring	8	Infec. prev./ control
309	29	Simon et al. (2021)	LTCF	0	Mean number of urine cultures per resident per year	Number of urine cultures	Total number of residents per year	No	No	No	No	P	Monitoring	8	Infec. prev./ control
310	29	Simon et al. (2021)	LTCF	0	Antibiotic prescriptions against UTI in men, ratio	Number of prescriptions of nitrofurantoin (J01XE01) + certain (fluoro)quinolones [norfloxacin (J01MA06) + enoxacin (J01MA04) + lomefloxacin (J01MA07) + other quinolones (J01MB)] + fosfomycin-trometamol (J01XX01)	Number of prescriptions of antibiotics (J01) for the year for male residents	No	No	Age (>85 y), presence of a long-term illness	Optimal target: 0; acceptable target: <0.5	P	Drug selection	1	Infec. prev./ control
311	29	Simon et al. (2021)	LTCF	0	Antibiotic prescriptions against UTI in women, ratio	Number of prescriptions of nitrofurantoin (J01XE01) + certain (fluoro)quinolones [norfloxacin (J01MA06) + enoxacin (J01MA04) + lomefloxacin (J01MA07) + other quinolones (J01MB)] + fosfomycin-trometamol (J01XX01)	Number of prescriptions of antibiotics (J01) for the year for female residents	No	No	Age (>85 y), presence of a long-term illness	>1	P	Drug selection	1	Infec. prev./ control
312	29	Simon et al. (2021)	LTCF	0	Repeated prescription of quinolones, %	Number of prescriptions of quinolones (J01M) among residents having been prescribed quinolones (J01M) in the preceding 6 months	Total number of prescriptions of quinolones (J01M)	No	No	Age (>85 y), male, presence of a long-term illness	Optimal target: 0; acceptable target: <10%	P	Treatment duration	1	Infec. prev./ control
313	29	Simon et al. (2021)	LTCF	0	Seasonal variation in total antibiotic prescriptions, %	Number of prescriptions of antibiotic (J01) during the cold-weather season	Number of prescriptions of antibiotic (J01) during the hot-weather season	No	No	Age (>85 y), male, presence of a long-term illness	<20%	P	Drug selection	1	Infec. prev./ control
314	29	Simon et al. (2021)	LTCF	0	Seasonal variation in quinolone prescriptions, %	Number of prescriptions of quinolones (J01M) during the cold-weather season	number of prescriptions of quinolones (J01M) during the hot-weather season	No	No	Age (>85 y), male, presence of a long-term illness	Optimal target: <5%; acceptable target: <10%	P	Drug selection	1	Infec. prev./ control
315	29	Simon et al. (2021)	LTCF	0	First-line antibiotics/second-line antibiotics prescriptions, ratio	Number of prescriptions of amoxicillin (J01CA04) + amoxicillin-clavulanate (J01CR02)	Number of prescriptions of quinolones (J01M) + cephalosporins (J01D) + MLSK (J01F)	No	No	Age (>85 y), male, presence of a long-term illness	>1	P	Drug selection	1	Infec. prev./ control
316	29	Simon et al. (2021)	LTCF	0	Prescriptions of not indicated antibiotics, %	Number of prescriptions of lomefloxacin (J01MA07) + moxifloxacin (J01MA14) + certain (fluoro)quinolones [norfloxacin (J01MA06) + enoxacin (J01MA04) + lomefloxacin (J01MA07) + other quinolones (J01MB)] + telithromycin (J01FA15) + spiramycin-metronidazole (J01RA04) + cefaclor (J01DC04) + cefadroxil (J01DB05)	Total number of antibiotic (J01) prescriptions	No	No	Age (>85 y), male, presence of a long-term illness	Optimal target: 0; acceptable target: <0.5	P	Drug selection	1	Infec. prev./ control
317	29	Simon et al. (2021)	LTCF	0	Estimated duration of antibiotic prescriptions >8 days, %	Number of prescriptions >8 days for specific antibiotics	Total number of antibiotic prescriptions for these antibiotics	No	No	Age (>85 y), male, presence of a long-term illness	Optimal target: <5%; acceptable target: <10%	P	Treatment duration	1	Infec. prev./ control
318	29	Simon et al. (2021)	LTCF	0	Co-prescription of antibiotic + systemic NSAIDs, %	Number of antibiotics (J01) + systemic NSAID(s) (M01A) co-prescribed on the same day	Total number of antibiotic (J01) prescriptions	No	No	Age (>85 y), male, presence of a long-term illness	Optimal target: 0; acceptable target: <5%	P	Drug selection	1	Infec. prev./ control
319	29	Simon et al. (2021)	LTCF	0	Co-prescription of antibiotic + systemic corticosteroids, %	Number of antibiotics (J01) + systemic corticosteroids (H02AB) co-prescribed on the same day	Total number of antibiotic (J01) prescriptions	No	No	Age (>85 y), male, presence of a long-term illness	Optimal target: 0; acceptable target: <5%	P	Drug selection	1	Infec. prev./ control
320	29	Simon et al. (2021)	LTCF	0	Estimated flu vaccine coverage, %	Number of flu vaccines dispensed during the second semester	Number of residents staying in the NH between October and December	No	No	Age (>85 y), male, presence of a long-term illness	>90%	P	Drug selection	1	Infec. prev./ control
321	30	Tang et al. (2018*)	HC	0	Being equipped with medication and supplies for first aid according to specific situations			No	No	No	No	S	Logistics	4	Med. specific
322	30	Tang et al. (2018*)	HC	0	Operational standards for subcutaneous injection			No	No	No	No	P	Drug use process	4	Med. specific
323	30	Tang et al. (2018*)	HC	0	Operational standards for intravenous infusion				No	No	No	P	Drug use process	4	Med. specific
324	30	Tang et al. (2018*)	HC	0	Operational standards for intramuscular injection				No	No	No	S	Drug use process	4	Med. specific
325	31	Tate et al. (2022)	HC, LTCF	0	Percentage of clients who have had medication reconciliation completed on transfer to LTCF	Number of clients with completed medication reconciliation on transfer to LTCF	Total number of clients transferred to LTCF	No	No	No	No	P	Other	2	Med review/ recon.
326	31	Tate et al. (2022)	HC, LTCF	0	An up-to-date medication list readily available in the medical record that is accessible to all health care providers, which included over-the-counter medications			No	No	No	No	S	Logistics	2	Med review/ recon.
327	32	Uittenbroek et al. (2016)	HC	0	Percentage of patients that are asked whether they have any problems with their medicines or experience side effects			No	No	No	No	P	Monitoring	8	Person-centred
328	33	Wagner et al. (2020)	HC	1	Prevalence of clients with inadequate pain control.			No	No	No	No	O	Monitoring	8	Person-centred
329	34	Walus et al. (2017)	HC	0	Number of total drug therapy problems (DTPs) resolved by pharmacists			No	No	No	No	O	ADR	8	Pharmacist services
330	34	Walus et al. (2017)	HC	0	Number (or proportion) of patients for whom clinical pharmacists have completed a pharmaceutical care plan			No	No	No	No	P	Drug use process	4	Pharmacist services
331	34	Walus et al. (2017)	HC	1	Number (or proportion) of patients who have received in-person education from a pharmacist about their disease(s) and medication(s).			No	No	No	No	P	Drug use process	5	Person-centred
332	35	Winbald et al. (2017)	LTCF	1	Percentage of residents or appointed representatives participating in the formulation of the care plan.			No	No	For this study ownership of NH	No	P	Drug use process	5	Person-centred
333	35	Winbald et al. (2017)	LTCF	1	Percentage of residents that have had his/her prescribed medication assessed within the last 12 months			No	No	For this study ownership of NH	No	P	Monitoring	8	Med review/ recon.
334	36	Winters et al. (2014)	LTCF	1	Percentage of clients who had an incident with medicines	Number of clients who had an incident with medicines	All residents	No	No	No	No but lower is better	O	ADR	8	Med incidents
335	36	Winters et al. (2014)	LTCF	1	Shared decision making (4 point scale)			No	No	No	No but lower is better	P	Drug selection	1	Person-centred
336	36	Winters et al. (2014)	LTCF	1	Percentage of clients who use psycho-pharmacy	Number of clients who use psychopharmacy	All residents	No	No	No	No but lower is better	P	Drug selection	1	Med. specific
337	36	Winters et al. (2014)	LTCF	1	Percentage of clients who use anti-depressants	Number of clients who use anti-depressants	All residents	No	No	No	No but lower is better	P	Drug selection	1	Med. specific
338	37	Woitha et al. (2013)	palliative care	0	Opioids and other controlled drugs are available for a palliative patient 24 h a day, 7 days a week.			No	No	No	No	S	Logistics	4	Palliative care
339	37	Woitha et al. (2013)	palliative care	0	Anticipatory medication for the dying patient is available for a palliative patient 24 hours a day, 7 days a week.			No	No	No	No	S	Logistics	4	Palliative care
340	37	Woitha et al. (2013)	palliative care	0	There is a computerized medical record, to which all professional caregivers involved in the care of palliative care patients have access within one setting.			No	No	No	No	S	Logistics	2	Palliative care
341	37	Woitha et al. (2013)	palliative care	0	There is documentation that patients reporting pain or other symptoms at the time of admission had their pain or other symptoms relieved or reduced to a level of their satisfaction within 24 h of admission.			No	No	No	No	P	Drug selection	1	Person-centred
342	38	Canadian Institute for Health Information	LTCF	1	Percentage of Residents on Antipsychotics Without a Diagnosis of Psychosis	Residents who received antipsychotic medication on one or more days in the seven days prior to their target assessment.	All residents	Residents who are end-stage diseases or receiving hospice/palliative care. Residents who have a diagnosis of schizophrenia, Huntington's chorea, hallucinations, delusions.	Motor agitation, moderate/impaired decision-making, long-term memory problem, Cognitive Performance Scale (CPS), combination Alzheimer's disease/other dementia; age (<65 y)	Standard population: 3,000 facilities in 6 U.S. states and 92 residential care facilities and continuing care hospitals in Ontario and Nova Scotia	No	P	Drug selection	1	Med. specific
343	39	Home Care Reporting System (HCRS)	HC	1	Clients who have pain and are receiving inadequate pain control or no pain medication			No	Individual covariate level	Clinical risk	No	O	Drug selection	1	Person-centred
344	39	Home Care Reporting System (HCRS)	HC	1	Percentage of clients who did not receive the influenza vaccination. Incidence indicator.	Total number of clients who did not receive the influenza vaccination at either target assessment or in prior assessments (within 6-months).	Total number of home care clients.	No	Individual client level	Clinical risk	No	P	Drug selection	1	Infec. prev./ control
345	40	Ontario Health	LTCF	1	Percentage of LTCF residents without psychosis on antipsychotics in the last 7 days	Number of LTCF residents in a fiscal quarter who received antipsychotic medication on 1 or more days in the 7 days before their target assessment.	Number of LTCF residents in a fiscal quarter with a valid RAI-MDS assessment.	Schizophrenia, Huntington's chorea, hallucinations or delusions, end-stage disease, hospice care.	Risk adjusted at the individual covariate level and through direct standardization . Individual covariates (age younger than 65years), direct standadization (case mix index CMI)	No	0.19	P	Drug selection	1	Med. specific
346	41	Centers for Medicare and Medicaid Services (CMS) Minimum Data Set (MDS) 3.0 Resident Assessment Instrument Quality Measures	LTCF	1	Percent of long-stay residents who are assessed and/or given, appropriately, the influenza vaccination during the most recent influenza season.	Resident received the influenza vaccine during the most recent influenza season, either in the facility or outside the facility; or resident was offered and declined the influenza vaccine; or resident was ineligible due to medical contraindication(s) (e.g., anaphylactic hypersensitivity to eggs or other components of the vaccine, history of Guillian-Barré Syndrome within 6 weeks after a previous …	All long-stay residents with a selected influenza vaccination assessment. This includes all residents who have an entry date on or before March 31 of the most recently completed influenza season and have an assessment with a target date on or after October 1 of the most recently completed influenza season (i.e., the target date must fall on or between October 1 and June 30), except those with exc…	Resident’s age on target date of selected influenza vaccination assessment is 179 days or less.	No	No	No	P	Drug selection	1	Infec. prev./ control
347	41	Centers for Medicare and Medicaid Services (CMS) Minimum Data Set (MDS) 3.0 Resident Assessment Instrument Quality Measures	LTCF	1	Percent of long-stay residents who received the influenza vaccination during the most recent influenza season.	Resident received the influenza vaccine during the most recent influenza season, either in the facility or outside the facility.	All long-stay residents with a selected influenza vaccination assessment. This includes all residents who have an entry date on or before March 31 of the most recently completed influenza season and have an assessment with a target date on or after October 1 of the most recently completed influenza season (i.e., the target date must fall on or between October 1 and June 30), except those with exc…	Resident’s age on target date of selected influenza vaccination assessment is 179 days or less.	No	No	No	P	Drug selection	1	Infec. prev./ control
348	41	Centers for Medicare and Medicaid Services (CMS) Minimum Data Set (MDS) 3.0 Resident Assessment Instrument Quality Measures	LTCF	1	Percent of long-stay residents who are offered and declined the influenza vaccination during the most recent influenza season	Resident was offered and declined the influenza vaccine during the most recent influenza season	All long-stay residents with a selected influenza vaccination assessment. This includes all residents who have an entry date on or before March 31 of the most recently completed influenza season and have an assessment with a target date on or after October 1 of the most recently completed influenza season (i.e., the target date must fall on or between October 1 and June 30), except those with exc…	Resident’s age on target date of selected influenza vaccination assessment is 179 days or less.	No	No	No	P	Other	7	Infec. prev./ control
349	41	Centers for Medicare and Medicaid Services (CMS) Minimum Data Set (MDS) 3.0 Resident Assessment Instrument Quality Measures	LTCF	1	Percent of long-stay residents who did not receive, due to medical contraindication, the influenza vaccination during the most recent influenza season.	Resident was ineligible for the influenza vaccine during the most recent influenza season due to medical contraindication(s) (e.g., anaphylactic hypersensitivity to eggs or other components of the vaccine, history of Guillain-Barré Syndrome within 6 weeks after a previous influenza vaccination, bone marrow transplant within the past 6 months).	All long-stay residents with a selected influenza vaccination assessment. This includes all residents who have an entry date (A1600) on or before March 31 of the most recently completed influenza season and have an assessment with a target date on or after October 1 of the most recently completed influenza season (i.e., the target date must fall on or between October 1 and June 30), except those …	Resident’s age on target date of selected influenza vaccination assessment is 179 days or less.	No	No	No	P	Drug selection	1	Infec. prev./ control
350	41	Centers for Medicare and Medicaid Services (CMS) Minimum Data Set (MDS) 3.0 Resident Assessment Instrument Quality Measures	LTCF	1	Percent of long-stay residents whose pneumococcal vaccine status is up to date	Residents have an up to date pneumococcal vaccine status; or were offered and declined the vaccine ; or were ineligible due to medical contraindication(s) (e.g., anaphylactic hypersensitivity to components of the vaccine; bone marrow transplant within the past 12 months; or receiving a course of chemotherapy within the past two weeks)	All long-stay residents with a selected target assessment.	No	No	No	No	P	Other	1	Infec. prev./ control
351	41	Centers for Medicare and Medicaid Services (CMS) Minimum Data Set (MDS) 3.0 Resident Assessment Instrument Quality Measures	LTCF	1	Percent of long-stay residents who received the pneumococcal vaccine during the 12-month reporting period	Residents whose Pneumococcal vaccine status is up to date	All long-stay residents with a selected target assessment	No	No	No	No	P	Drug selection	1	Infec. prev./ control
352	41	Centers for Medicare and Medicaid Services (CMS) Minimum Data Set (MDS) 3.0 Resident Assessment Instrument Quality Measures	LTCF	1	Percent of long-stay residents who were offered and declined the pneumococcal vaccine during the 12-month reporting period.	Residents who were offered and declined the vaccine	All long-stay residents with a selected target assessment.	No	No	No	No	P	Other	7	Infec. prev./ control
353	41	Centers for Medicare and Medicaid Services (CMS) Minimum Data Set (MDS) 3.0 Resident Assessment Instrument Quality Measures	LTCF	1	Percent of long-stay residents who did not receive, due to medical contraindication, the pneumococcal vaccine during the 12-month reporting period.	Residents who were ineligible due to medical contraindication(s) (e.g., anaphylactic hypersensitivity to components of the vaccine; bone marrow transplant within the past 12 months; or receiving a course of chemotherapy within the past two weeks).	All long-stay residents with a selected target assessment.	No	No	No	No	P	Drug selection	1	Infec. prev./ control
354	41	Centers for Medicare and Medicaid Services (CMS) Minimum Data Set (MDS) 3.0 Resident Assessment Instrument Quality Measures	LTCF	1	Prevalence of antianxiety or hypnotic medication use during the target period.	Long-stay residents with a selected target assessment where: Antianxiety medications received or Hypnotic medications	Long-stay residents with a selected target assessment, except those with exclusions.	Life expectancy <6 months, hospice care, Schizophrenia, Tourette’s syndrome, Huntington’s disease, hallucinations, delusions, anxiety disorder, post traumatic stress disorder	No	No	No	P	Drug selection	1	Med. specific
355	41	Centers for Medicare and Medicaid Services (CMS) Minimum Data Set (MDS) 3.0 Resident Assessment Instrument Quality Measures	LTCF	1	Percentage of long-stay residents who are receiving antipsychotic drugs in the target period	Long-stay residents with a selected target assessment where the following condition is true: antipsychotic medications received	Long-stay residents with a selected target assessment except those with exclusions	Schizophrenia, Tourette’s syndrome, Huntington’s disease	No	No	No	P	Drug selection	1	Med. specific
356	41	Centers for Medicare and Medicaid Services (CMS) Minimum Data Set (MDS) 3.0 Resident Assessment Instrument Quality Measures	LTCF	1	Percent of long-stay residents who are receiving antianxiety medications or hypnotics	Long-stay residents with a selected target assessment, where: Antianxiety medications or Hypnotic medications were received except those with exclusions.	Long-stay residents with a selected target assessment, except those with exclusions.	Life expectancy <6 months, hospice care	No	No	No	P	Drug selection	1	Med. specific
357	41	Centers for Medicare and Medicaid Services (CMS) Minimum Data Set (MDS) 3.0 Resident Assessment Instrument Quality Measures	LTCF	1	Percent of long-stay residents who are receiving antianxiety medications or hypnotics but do not have evidence of psychotic or related conditions in the target period.	Long-stay residents with a selected target assessment where: Antianxiety medications received or Hypnotic medications	Long-stay residents with a selected target assessment, except those with exclusions.	Schizophrenia, psychotic disorder, bipolar disorder, tourette's syndrome, huntington's disease, hallucinations	No	No	No	P	Drug selection	1	Med. specific
358	42	Centers for Medicare and Medicaid Services (CMS) Home Health Quality Reporting Program	HC	1	Percentage of home health quality episodes of care during which patient/caregiver was instructed on how to monitor the effectiveness of drug therapy, how to recognize potential adverse effects, and how and when to report problems (at the time of or at any time since the most recent SOC/ROC assessment).	Number of home health quality episodes of care during which patient/caregiver was instructed on how to monitor the effectiveness of drug therapy, how to recognize potential adverse effects, and how and when to report problems (at the time of or at any time since the most recent SOC/ROC assessment).	Number of home health quality episodes of care ending with a discharge or transfer to inpatient facility during the reporting period, other than those covered by generic or measure-specific exclusions.	Home health episodes for which the patient was not taking any drugs since the last OASIS assessment prior to transfer/discharge, or the patient died.	No	No	No	P	Drug use process	5	Person-centred
359	42	Centers for Medicare and Medicaid Services (CMS) Home Health Quality Reporting Program	HC	1	Percentage of home health quality episodes in which a drug regimen review was conducted at the start of care or resumption of care and completion of recommended actions from timely follow-up with a physician occurred each time potential clinically significant medication issues were identified throughout that quality episode.	Number of quality episodes ending with a discharge or, transfer to an inpatient facility, or death at home during the reporting period.	Number of quality episodes ending with a discharge or, transfer to an inpatient facility, or death at home during the reporting period.	No	No	No	No	P	Monitoring	8	Med review/ recon.
360	42	Centers for Medicare and Medicaid Services (CMS) Home Health Quality Reporting Program	HC	1	Percentage of home health episodes of care during which the patient improved in ability to take their medicines correctly (by mouth).	Number of home health episodes of care where the value recorded on the discharge assessment indicates less impairment in taking oral medications correctly at discharge than at start (or resumption) of care.	Number of home health episodes of care ending with a discharge during the reporting period, other than those covered by generic or measure-specific exclusions.	Home health episodes of care for which the patient at start/resumption of care was able to take oral medications correctly without assistance or supervision episodes that end with inpatient facility transfer or death or patient is nonresponsive or patient has no oral medications prescribed.	Age, sex, payment source, care start/admission source, risk of hospitalisation, available assistance, living arrangement, clinical factors (pain, pressure ulcer, stasis ulcer, dyspnoea, urinary status, bowel incontinence, cognitive function, anxiety, confusion, depression screening, behavioural symptoms), ADLs, medication management, supervision / safety assistance, health condition diagnoses.	No	No	O	Drug use process	7	Person-centred
361	42	Centers for Medicare and Medicaid Services (CMS) Home Health Quality Reporting Program	HC	1	Percentage of home health quality episodes during which the patient required emergency medical treatment from a hospital emergency department related to improper medication administration or medication side effects	Number of home health quality episodes where the discharge/transfer assessment indicated the patient required emergency medical treatment from a hospital emergency department related to improper medication administration or medication side effects.	Number of home health quality episodes ending with a discharge or transfer to inpatient facility during the reporting period, other than those covered by generic or measure-specific exclusions.	Home health quality episodes for which emergency department use or reason for emergency department use is unknown at transfer or discharge.	No	Not available	No	O	ADR	8	Med incidents
362	42	Centers for Medicare and Medicaid Services (CMS) Home Health Quality Reporting Program	HC	1	Percentage of home health quality episodes of care during which the patient improved or stayed the same in ability to take their medicines correctly (by mouth).	Number of home health quality episodes of care where the value recorded on the discharge assessment indicates the same or less impairment in taking oral medications correctly at discharge than at start (or resumption) of care.	Number of home health quality episodes of care ending with a discharge during the reporting period, other than those covered by generic or measure-specific exclusions.	Home health quality episodes of care for which the patient, at start/resumption of care, was totally dependent in taking oral medications, episodes that end with inpatient facility transfer or death, or patient has no oral medications.	No	No	No	O	Drug use process	7	Person-centred
363	42	Centers for Medicare and Medicaid Services (CMS) Home Health Quality Reporting Program	HC	1	Percentage of home health quality episodes during which the patient's ability to take their medicines correctly (by mouth) got much worse.	Number of home health quality episodes where the value recorded on the discharge assessment indicates total dependence in management of oral medications, while the value recorded on the start/resumption of care assessment indicated total independence.	Number of home health quality episodes ending with a discharge during the reporting period, other than those covered by generic or measure-specific exclusions.	Home health quality episodes for which the patient, at start/resumption of care, was not totally independent in taking oral medicines, OR episodes that end with inpatient facility transfer or death.	No	No	No	O	Drug use process	7	Person-centred
364	42	Centers for Medicare and Medicaid Services (CMS) Home Health Quality Reporting Program	HC	1	Percentage of home health quality episodes of care during which patients received influenza immunization for the current flu season.	Number of home health quality episodes of care during which the patient a) received vaccination from the home health agency or b) had received vaccination from home health agency during earlier episode of care, or c) was determined to have received vaccination from another provider.	Number of home health quality episodes of care ending with a discharge or transfer to inpatient facility during the reporting period, other than those covered by generic or measure-specific exclusions.	Home health quality episodes care for which no care was provided during October 1 - March 31, OR the patient died, or the patient does not meet age/condition guidelines for influenza vaccine.	No	No	No	P	Drug selection	1	Infec. prev./ control
365	42	Centers for Medicare and Medicaid Services (CMS) Home Health Quality Reporting Program	HC	1	Percentage of home health quality episodes of care during which patients were determined to have medical contraindication(s) to receiving influenza immunization.	Number of home health quality episodes of care during which patients were determined to have medical contraindication(s) to receiving influenza vaccination.	Number of home health quality episodes of care ending with a discharge or transfer to inpatient facility during the reporting period, other than those covered by generic or measure-specific exclusions.	Home health quality episodes care for which no care was provided during October 1 - March 31, OR the patient died, or the patient does not meet age/condition guidelines for influenza vaccine.	No	No	No	P	Drug selection	1	Infec. prev./ control
366	42	Centers for Medicare and Medicaid Services (CMS) Home Health Quality Reporting Program	HC	1	Percentage of home health quality episodes of care during which patients were offered and refused influenza immunization for the current flu season.	Number of home health quality episodes of care during which patients were offered and refused influenza immunization for the current flu season.	Number of home health quality episodes of care ending with a discharge or transfer to inpatient facility during the reporting period, other than those covered by generic or measure-specific exclusions.	Home health quality episodes care for which no care was provided during October 1 - March 31, OR the patient died, or the patient does not meet age/condition guidelines for influenza vaccine.	No	No	No	P	Drug selection	1	Infec. prev./ control
367	42	Centers for Medicare and Medicaid Services (CMS) Potential avoidable events	HC	1	Percentage of home health quality episodes during which the patient required emergency medical treatment from a hospital emergency department related to hypo/hyper-glycemia.	Number of home health quality episodes where the discharge or transfer to inpatient facility assessment indicated the patient required emergency medical treatment from a hospital emergency department related to hypo/hyper_x0002_glycaemia	Number of home health quality episodes ending with a discharge or transfer to inpatient facility during the reporting period, other than those covered by generic or measure-specific exclusions.	Home health quality episodes for which emergency department use or reason for emergency department use is unknown at transfer or discharge.	No	Not available	No	O	ADR	8	Infec. prev./ control
368	42	Centers for Medicare & Medicaid Services (CMS): Home Health Quality Reporting Program	HC	1	The timely transfer of health information, i.e., a current reconciled medication list, to the patient when discharged from home health to a private home/apartment, board and care home, assisted living, group home, or transitional living.	The number of quality episodes ending in a discharge from the agency for which the OASIS indicated that the following is true: At the time of discharge, the agency provided a current reconciled medication list to the patient, family, and/or caregiver.	Number of quality episodes ending in discharge to a private home/ apartment, board/care, assisted living, group home, or transitional living	Patients who die during the episode and patients discharged to a location not specified in denominator statement.	No	No	No	P	Other	9	Med review/ recon.
369	42	Centers for Medicare & Medicaid Services (CMS): Home Health Quality Reporting Program	HC	1	Timeliness of the transfer of health information, specifically transfer of a reconciled medication list. This measure evaluates for the transfer of information when a patient is transferred or discharged to a subsequent provider. For this proposed measure, the subsequent provider is defined as a short-term general hospital, a skilled nursing facility, intermediate care, home under care of an orga…	Number of home health quality episodes ending in discharge or transfer for which the OASIS indicated that the following is true: At the time of discharge/transfer, the agency provided a current reconciled medication list to the subsequent provider.	The denominator is the number quality episodes ending in discharge or/transfer to a short-term general hospital, a skilled nursing facility, intermediate care, home under care of another organized home health service organization or hospice, hospice in an institutional facility, a swing bed, an inpatient rehabilitation hospital, a long-term care hospital, a Medicaid nursing facility, an inpatient…	Patients who die during the episode and patients discharged to a location not specified in denominator statement.	No	No	No	P	Other	9	Med review/ recon.
370	42	Centers for Medicare & Medicaid Services (CMS): Home Health Quality Reporting Program	HC	1	The proportion of patient/resident stays or quality episodes with a discharge/transfer assessment indicating that a current reconciled medication list was provided to the subsequent provider at the time of discharge/transfer.	The number of LTCF patient stays with a LTCH CARE Data Set discharge/transfer assessment indicating a current reconciled medication list was provided to the subsequent provider at the time of discharge/transfer.	The total number of LTCF patient stays, regardless of payer, ending in discharge/transfer to the following settings only: a short-term general hospital, a SNF, intermediate care, home under care of an organized home health service organization or hospice, hospice in an institutional facility, a swing bed, an IRF, another LTCH, a Medicaid nursing facility, an inpatient psychiatric facility, or a c…	Patients who died are not included in this measure	No	No	No	P	Other	9	Med review/ recon.
371	43	NICE National Institute for Health and Care Excellence	LTCF	0	Proportion of transfers of people into a care home where a list of the person's medicines is made by the care home on the day of transfer.	Number in the denominator where a list of the person's medicines is made by the care home on the day of transfer.	Number of transfers of people into a care home.	No	No	No	No	P	Other	9	Med review/ recon.
372	43	NICE National Institute for Health and Care Excellence	LTCF	0	Evidence of local arrangements to ensure that a list is made of a person's medicines on the day that they transfer into a care home.			No	No	No	No	S	Other	9	Med review/ recon.
373	43	NICE National Institute for Health and Care Excellence	LTCF	0	Time between a person moving into a care home and completion of a list of their medicines			No	No	No	No	O	Other	9	Med review/ recon.
374	43	NICE National Institute for Health and Care Excellence	LTCF	0	Proportion of transfers of people from a care home in which a discharge summary, including details of a person's current medicines, is sent with the person.	The number in the denominator in which a discharge summary, including details of a person's current medicines, is sent with the person.	The number of transfers of people from a care home.	No	No	No	No	P	Other	9	Med review/ recon.
375	43	NICE National Institute for Health and Care Excellence	LTCF	0	Evidence of local arrangements to ensure that a discharge summary, including details of a person's current medicines, is sent with a person when they transfer to or from a care home.			No	No	No	No	S	Other	9	Med review/ recon.
376	43	NICE National Institute for Health and Care Excellence	LTCF	0	Evidence of local arrangements that care home staff provide support for residents to self‑administer their medicines unless a risk assessment has indicated otherwise.			No	No	No	No	S	Drug use process	7	Person-centred
377	43	NICE National Institute for Health and Care Excellence	LTCF	0	Proportion of people who live in a care home who have an individual risk assessment to identify any support they need to self‑administer their medicines.	Number of people who live in a care home who have an individual risk assessment to identify any support they need to self-administer their medicines	Number of residents	No	No	No	No	P	Drug use process	7	Person-centred
378	43	NICE National Institute for Health and Care Excellence	LTCF	0	Proportion of people who live in a care home who wish to self‑administer their medicines, and who have not had a risk assessment that indicates that this would put themselves or others at risk, who self‑administer their medicines.	Number of people who self-administer their medicines	Number of people who live in a care home who wish to self‑administer their medicines, and who have not had a risk assessment that indicates that this would put themselves or others at risk.	No	No	No	No	P	Drug use process	7	Person-centred
379	43	NICE National Institute for Health and Care Excellence	LTCF	0	Feedback from care home residents that they feel supported to self‑administer their medicines, if they wish to and if they have not had a risk assessment that indicates that this would put themselves or others at risk.			No	No	No	No	O	Other	7	Person-centred
380	43	NICE National Institute for Health and Care Excellence	LTCF	0	Evidence of local arrangements that prescribers responsible for people who live in care homes provide comprehensive instructions for using and monitoring all newly prescribed medicines.			No	No	No	No	S	Drug use process	5	Risk assess./ preven.
381	43	NICE National Institute for Health and Care Excellence	LTCF	0	The proportion of newly prescribed medicines for people who live in care homes that are provided with comprehensive instructions for use and monitoring.	Number of newly prescribed medicines for which residents are provided with comprehensive instructions for use and monitoring.	The number of newly prescribed medicines for people who live in care homes.	No	No	No	No	P	Drug use process	5	Risk assess./ preven.
382	43	NICE National Institute for Health and Care Excellence	LTCF	0	Medicines‑related problems attributable to incomplete information provided with a prescription			No	No	No	No	O	Drug use process	5	Med incidents
383	43	NICE National Institute for Health and Care Excellence	LTCF	0	Evidence of local arrangements that medication reviews for people who live in care homes involve a multidisciplinary team who agree and document the roles and responsibilities of each member of the team and how they work together.			No	No	No	No	S	Other	3	Med review/ recon.
384	43	NICE National Institute for Health and Care Excellence	LTCF	0	Proportion of medication reviews carried out for people who live in care homes that involve a multidisciplinary team.	The number of medication reviews that involve a multidisciplinary team.	The number of medication reviews carried out for people who live in care homes.	No	No	No	No	P	Other	3	Med review/ recon.
385	43	NICE National Institute for Health and Care Excellence	LTCF	0	Evidence of local arrangements to agree a management plan after a best interests meeting in which a decision is made to covertly administer medicines to an adult care home resident.			No	No	No	No	S	Drug selection	1	Person-centred
386	43	NICE National Institute for Health and Care Excellence	LTCF	0	Proportion of adults in a care home being covertly administered medicine who have a record of a best interests meeting and management plan.	The number of adults in a care home being covertly administered medicine with a record of a best interests meeting and management plan.	The number of adults in a care home being covertly administered medicine	No	No	No	No	P	Drug selection	1	Person-centred
387	43	NICE National Institute for Health and Care Excellence	Dementia Community Care	0	Proportion of people with dementia who have started non-pharmacological or pharmacological treatment for distress who had a structured assessment before starting treatment.	The number of people with dementia who had a structured assessment before starting treatment for distress	The number of people with dementia who have started non-pharmacological or pharmacological treatment for distress	No	No	No	No	P	Drug selection	1	Risk assess./ preven.
388	43	NICE National Institute for Health and Care Excellence	Dementia Community Care	0	Evidence of local arrangements to ensure that people with dementia have a structured assessment before starting non-pharmacological or pharmacological treatment for distress			No	No	No	No	S	Drug selection	1	Risk assess./ preven.
389	43	NICE National Institute for Health and Care Excellence	Dementia Community Care	0	Antipsychotic prescribing rates for people with dementia	Number of people on antipsychotic medication who have a diagnosis of dementia	People with a dementia diagnosis	No	No	No	No	O	Drug selection	1	Med. specific
390	43	ROSA report, public report at national level	Community Care	0	Evidence of local arrangements and processes to ensure that individuals and teams responsible for antimicrobial stewardship monitor data and provide feedback on prescribing practice at prescriber, team, organisation and commissioner level.			No	No	No	No	S	Monitoring	8	Infec. prev./ control
391	43	NICE National Institute for Health and Care Excellence	Community Care	0	Proportion of prescriptions for antimicrobials with the clinical indication, dose and duration of treatment documented.	The number in the denominator with the clinical indication, dose and duration of treatment documented.	Denominator – the number of prescriptions for antimicrobials.	No	No	No	No	P	Logistics	2	Infec. prev./ control
392	43	NICE National Institute for Health and Care Excellence	Community Care	0	Evidence of local arrangements to deliver an antimicrobial stewardship programme			No	No	No	No	S	Monitoring	8	Infec. prev./ control
393	43	NICE National Institute for Health and Care Excellence	Community Care	0	Antimicrobial prescribing rates			No	No	No	No	P	Drug selection	1	Infec. prev./ control
394	43	NICE National Institute for Health and Care Excellence	Community Care	0	Proportion of organisations within a specified commissioning area that receive feedback on their antimicrobial prescribing practice.	The number in the denominator that receive feedback on their antimicrobial prescribing practice.	The number of organisations prescribing antimicrobials within a specified commissioning area.	No	No	No	No	P	Monitoring	8	Infec. prev./ control
395	43	NICE National Institute for Health and Care Excellence	Community Care	0	Proportion of teams within an organisation that receive feedback on their antimicrobial prescribing practice.	The number in the denominator that receive feedback on their antimicrobial prescribing practice.	The number of teams prescribing antimicrobials within an organisation.	No	No	No	No	P	Monitoring	8	Infec. prev./ control
396	43	NICE National Institute for Health and Care Excellence	Community Care	0	Proportion of prescribers who receive feedback on their antimicrobial prescribing practice	The number in the denominator who receive feedback on their antimicrobial prescribing practice.	The number of prescribers		No	No	No	P	Monitoring	8	Infec. prev./ control
397	44	Australian Government	LTCF	1	Percentage of care recipients who were prescribed nine or more medications	Total number of care recipients who were prescribed nine or more medication	The total number of care recipients assessed at the service	Care recipients admitted in hospital on the collection date	No	No	No	P	Drug selection	1	Med. specific
398	44	Australian Government	LTCF	1	Percentage of care recipients who received antipsychotic medications	Total number of care recipients who received antipsychotic medications	The total number of care recipients assessed at the service	Care recipients who were admitted in hospital for the entire seven-day assessment period	No	No	No	P	Drug selection	1	Med. specific
399	45	Australian commission on safety and quality in healthcare	LTCF	0	Percentage of older patients taking 5 or more regular medicines per day that have an annual medication review			No	No	No	No	P	Monitoring	8	Med review/ recon.
400	45	Australian commission on safety and quality in healthcare	LTCF	0	Percentage of aged care residents receiving 5 to 8 medicines			No	No	No	No	P	Drug selection	1	Med. specific
401	45	Australian commission on safety and quality in healthcare	LTCF	0	Percentage of aged care residents receiving 9 or more medicines a			No	No	No	No	P	Drug selection	1	Med. specific
402	45	Australian commission on safety and quality in healthcare	LTCF	0	number of residents returning to residential aged care facilities from hospital who receive a RMMR by an accredited pharmacist within 7, 14, 28 days			No	No	No	No	P	Monitoring	8	Med review/ recon.
403	45	Australian commission on safety and quality in healthcare	LTCF	0	Number of hospital initiated short-term medications which are continued indefinitely on and post discharge in aged care			No	No	No	No	P	Drug selection	1	Med. specific
404	45	Australian commission on safety and quality in healthcare	LTCF	0	Number of medications started without discussion with or consent of the resident			No	No	No	No	P	Drug selection	1	Person-centred
405	45	Australian commission on safety and quality in healthcare	LTCF	0	Number of staff receiving training and retraining (on behavioural and psychological symptoms of dementia and inappropriate use of antipsychotics)			No	No	No	No	P	Drug use process	5	Pharmacist services
406	45	Australian commission on safety and quality in healthcare	LTCF	0	Number of residents with the behavioural and psychological symptoms of dementia who are taking antipsychotics			No	No	No	No	P	Drug selection	1	Med. specific
407	45	Australian commission on safety and quality in healthcare	LTCF	0	Number of residents with the behavioural and psychological symptoms of dementia who have commenced tapering of antipsychotics.			No	No	No	No	P	Dose selection	1	Med. specific
408	45	Australian commission on safety and quality in healthcare	LTCF	0	Number of residents with the behavioural and psychological symptoms of dementia who have ceased antipsychotics			No	No	No	No	P	Drug selection	1	Med. specific
409	45	Australian commission on safety and quality in healthcare	LTCF	0	Percentage of patients with dementia admitted to hospital from LTCFs who have been dispensed antipsychotics for longer than 12 weeks			No	No	No	No	O	ADR	8	Med. specific
410	45	Australian commission on safety and quality in healthcare	LTCF	0	Percentage of residents that use other psychotropic agents with sedative properties (to ensure that substitution of antipsychotics with other agents does not occur)			No	No	No	No	P	Drug selection	1	Med. specific
411	45	Australian commission on safety and quality in healthcare	LTCF	0	Percentage of patients discharged from hospital to a LTCF with a clinical handover summary and a medication management plan			No	No	No	No	P	Drug use process	9	Med review/ recon.
412	45	Australian commission on safety and quality in healthcare	LTCF	0	Number of post-discharge medication reviews conducted for patients identified as high risk of medication-related harm, who have not had a hospital-based medication review			No	No	No	No	P	Monitoring	8	Med review/ recon.
413	45	Australian commission on safety and quality in healthcare	LTCF	0	Number of missed doses of medicine in the first 7 days post hospital discharge or percentage of missed doses from total prescribed doses.			No	No	No	No	P	Drug use process	7	Med. specific
414	45	Australian commission on safety and quality in healthcare	LTCF	0	Number of changes including rationale for changes to the medication plan by the GP post-discharge, when compared to the medicines prescribed at discharge			No	No	No	No	P	Drug selection	9	Med review/ recon.
415	45	Australian commission on safety and quality in healthcare	LTCF	0	Number of medication related re-hospitalisations within 30/ 60/90 days of discharge			No	No	No	No	O	ADR	8	Med incidents
416	45	Australian commission on safety and quality in healthcare	LTCF	0	Number of patient reported outcomes or experiences on satisfaction with their involvement in decisions about their medicines and any changes made to their medicines			No	No	No	No	O	Other	5	Person-centred
417	46	Victoria Department of Health	LTCF	1	Incidence of residents using nine or more different medicines a	Residents that received nine or more different medicines	Total number of residents	No	No	No	2.1-3.5/ 1000 occupied bed days	P	Drug selection	1	Med. specific
418	47	VICNISS	LTCF	1	Proportion of healthcare workers given seasonal vaccination for influenza	Number of health care workers that received a seasonal vaccination for influenza	All aged care staff	No	No	No	No	P	Other	1	Infec. prev./ control
419	47	VICNISS	LTCF	1	Proportion of residents given seasonal vaccination for influenza.a	Number of residents given seasonal vaccination for influenza	All residents	No	No	No	No	P	Drug selection	1	Infec. prev./ control
420	47	VICNISS	LTCF	1	Proportion of residents with documented vaccination for pneumococcal disease	Number of residents with documented vaccination for pneumococcal disease	All residents	No	No	No	No	P	Drug selection	1	Infec. prev./ control
421	47	VICNISS	LTCF	1	Proportion of resident with documented evidence of vaccination for Herpes zoster	Number of resident with documented vaccination for Herpes zoster	All residents	No	No	No	No	P	Drug selection	1	Infec. prev./ control
422	47	VICNISS	LTCF	1	Proportion of Clostridiun difficile infections	Residents who have had a Clostridium difficile infection.	All residents	No	No	No	No	O	ADR	8	Infec. prev./ control
423	48	AIHW	Multiple service categories	0	Proportion of patients identified with inappropriate combinations of prescribed medicines			No	No	No	No	O	Drug selection	1	Med. specific
424	48	AIHW	LTCF	0	People who have received a medication review in the last 12 months. This includes both community dwelling persons and residential aged care facility residents.	Number of people who have received either a HMR (MBS item 900) or RMMR (MBS item 903) in the last 12 months	Total population of interest	No	No	No	No	P	Monitoring	8	Med review/ recon.
425	49	NHSN, Centres for disease control and prevention	LTCF	1	New antibiotic starts for UTI indication	New antibiotics starts for UTI	Total number of UTI events	No	No	No	No	P	Drug selection	1	Infec. prev./ control
426	49	NHSN, Centres for disease control and prevention	LTCF	1	Clostridioides difficileI Events	Number of Clostridioides difficile LabID Events	(Total resident − days) x 1000	No	No	No	No	O	ADR	8	Infec. prev./ control
427	49	NHSN, Centres for disease control and prevention	LTCF	1	Residents on Clostridioides difficile treatment on admission to facility	Number of residents on Clostridioides difficile treatment on admission to facility	Total number of admissions	No	No	No	No	P	Other	NA	Infec. prev./ control
428	49	NHSN, Centres for disease control and prevention	LTCF	1		Number of Clostridioides difficile medication treatment starts for Clostridioides difficile	Total number of Clostridioides difficile LabID Events	No	No	No	No	P	Drug selection	1	Infec. prev./ control
429	50	SveDem	LTCF; HC	1	Proportion of Alzheimers disease patients treated with cholinesterase-inhibitors and/or memantine			No	No	No	≥75%	P	Drug selection	1	Med. specific
430	50	SveDem	LTCF; HC	1	Proportion of dementia patients treated with antipsychotics in LTCF a			No	No	No	≤10%	P	Drug selection	1	Med. specific
431	51	National Institute for Health and Welfare (THL) interRAI for LTC	LTCF	1	Prevalence of symptoms of depression without antidepressant therapy	Residents with a depression rating scale (DRS) score of three or more and not receiving an antidepressant.	All long-term residents	No	Individual and facility characteristics	No	No	P	Drug selection	1	Med. specific
432	51	National Institute for Health and Welfare (THL) interRAI for LTC	LTCF	1	Prevalence of residents using 9 or more different medications a	Residents who received nine or more medications (different medications) during the previous seven days	All long-term residents	No	Individual and facility characteristics	No	No	P	Drug selection	1	Med. specific
433	51	National Institute for Health and Welfare (THL) interRAI for LTC	LTCF	1	Prevalence of antianxiety/ hypnotic medication use	Residents using an antianxiety / hypnotic medication use in the previous seven days.	All long-term residents	No	Individual and facility characteristics	No	No	P	Drug selection	1	Med. specific
434	51	National Institute for Health and Welfare (THL) interRAI for LTC	LTCF	1	Prevalence of antipsychotic use in absence of indication.	Residents using an antipsychotic in the previous seven days in absence of indication.	All long-term residents	No	Individual and facility characteristics	No	No	P	Drug selection	2	Med. specific
435	51	National Institute for Health and Welfare (THL) interRAI for LTC	LTCF	1	Prevalence of hypnotic medication use three or more times / week.	Residents using a hypnotic medication three or more times / week.	All long-term residents	No	Individual and facility characteristics	No	No	P	Drug selection	2	Med. specific
436	52	Icelandic Minimum Data Set Quality Indicators	LTCF	1	Prevalence of symptoms of depression without antidepressant therapy	Residents must have had a persistent depressed, sad, or anxious mood for the last 7 days before the assessment and at least two symptoms of functional depression: (1) distress, (2) agitation or withdrawal, (3) waking in an unpleasant mood or unable to sleep, (4) suicidal or recurrent thoughts of death, and (5) weight loss AND not receiving an antidepressant medication.	All residents	Comatose residents	No	No	Lower and upper thresholds: 3.9-11.8%	P	Drug selection	2	Med. specific
437	52	Icelandic Minimum Data Set Quality Indicators	LTCF	1	Prevalence of anti-anxiety or hypnotic drug use	Residents using an anti-anxiety or hypnotic drug	All residents	Residents with schizophrenia and hallucinations	No	No	Lower and upper thresholds: 35.8-62.0%	P	Drug selection	1	Med. specific
438	52	Icelandic Minimum Data Set Quality Indicators	LTCF	1	Prevalence of antipsychotic drug use in the absence of psychotic and related condition	Residents using an antipsychotic drug in the absence of psychotic and related conditions.	All residents	Residents with schizophrenia and hallucinations	Yes (not available)	No	Lower and upper thresholds: 13.5-31.1%	P	Drug selection	1	Med. specific
439	52	Icelandic Minimum Data Set Quality Indicators	LTCF	1	Prevalence of 2 or more hypnotic drugs in past week	Residents using two or more hypnotic drugs in past week	All residents	Residents with schizophrenia and hallucinations	No	No	25.7-53.1%	P	Drug selection	1	Med. specific
440	52	Icelandic Minimum Data Set Quality Indicators	LTCF	1	Prevalence of nine or more different medicines a	Residents taking nine or more different medicines	All residents	No	No	No	29.6-62.9%	P	Drug selection	1	Med. specific
441	53	NCAS (Mational Centre for Antimicrobial Stewardship)	LTCF	1	Percentage of antimicrobial prescriptions that had a documented indication for prescribing an antimicrobial	Number of antimicrobial prescriptions that had a documented indication for prescribing an antimicrobial	Total number of antimicrobials prescribed on a known start date within 6 months and still prescribed on the survey day	No	No	No	No	P	Drug selection	2	Infec. prev./ control
442	53	NCAS (Mational Centre for Antimicrobial Stewardship)	LTCF	1	Percentage of antimicrobial prescriptions that had a documented review or stop date	Number of antimicrobial prescriptions that had a documented review or stop date	Total number of antimicrobials prescribed on a known start date within 6 months and still prescribed on the survey day	No	No	No	No	P	Drug selection	2	Infec. prev./ control
Note. Medication Management Pathway (1: Decision to prescribe, 2: record medication order, 3: review of medication order, 4: issue of medication, 5: provision of medication: 6: distribution of storage of medication: 7: administration of medication: 8: monitor for response:, 9: transfer of verified information), DDD Defined daily dose. There was some overlap present between the QIs, however, to pr…
